# Supplementary material for: Cryo-EM structure of TMEM63C suggests it functions as a monomer
Source: Nat Commun. 2023 Nov 9;14:7265. doi: 10.1038/s41467-023-42956-2 (PMC10636204; doi:10.1038/s41467-023-42956-2)
Supplement: Supplementary file 4 — Source Data [file 41467_2023_42956_MOESM4_ESM.xlsx]

## Sheet: N mean sem P
Figure	Gene	Mutation	Responding cells (%)			Maximal Ca2+ rise (△F/F0)				Figure	Figure	Mutation	DTT	Responding cells (%)			Maximal Ca2+ rise (△F/F0)
Gene	Gene		n	mean ± SEM	P-value	n	mean ± SEM	P-value		Gene	Gene			n	mean ± SEM	P-value	n	mean ± SEM	P-value
2e-f	TMEM63C	WT	6	5.6 ± 1.1	-	563	0.136 ± 0.027	-		2j-k	TMEM63C	WT	-	3	4.9 ± 1.5	-	156	0.194 ± 0.040	-
2e-f	TMEM63C	F542A	3	26.7 ± 5.0	0.0002	103	0.482 ± 0.071	0.0007		2j-k	TMEM63C	WT	+	3	5.5 ± 0.7	0.7983	306	0.137 ± 0.036	0.3188
2e-f	TMEM63C	F543A	4	17.5 ± 2.5	0.0088	192	0.473 ± 0.0816	<0.0001		2j-k	TMEM63C	N545C	-	3	13.8 ± 1.7	-	476	0.378 ± 0.047	-
2e-f	TMEM63C	Y546A	4	21.4 ± 2.5	0.001	214	0.569 ± 0.081	<0.0001		2j-k	TMEM63C	N545C	+	3	14.6 ± 1.6	0.3968	413	0.383 ± 0.057	0.9445
2h-i	TMEM63C	V39K	3	27.1 ± 2.8	<0.0001	163	0.546 ± 0.077	<0.0001		2j-k	TMEM63C	V39C N545C	-	3	23.2 ± 1.6	-	383	0.384± 0.046	-
2h-i	TMEM63C	Q451K	3	17.9 ± 1.6	0.0144	194	0.379 ± 0.063	0.0161		2j-k	TMEM63C	V39C N545C	+	3	11.6 ± 1.4	0.0485	630	0.234 ± 0.029	0.0036
2h-i	TMEM63C	S455K	3	15.7 ± 1.8	0.0567	169	0.286 ± 0.046	0.3789
2h-i	TMEM63C	N545K	3	33.5 ± 2.5	<0.0001	241	0.538 ± 0.053	<0.0001
2h-i	TMEM63C	V39C	4	16.9 ± 4.3	0.0138	280	0.386 ± 0.061	0.0026
2h-i	TMEM63C	N545C	4	23.3 ± 2.4	0.0001	306	0.687 ± 0.078	< 0.0001
2h-i	TMEM63C	V39C N545C	4	34.8 ± 3.1	<0.0001	265	0.750 ± 0.075	<0.0001
3b-c	TMEM63B	WT	5	22.0 ± 2.0	-	415	0.465± 0.052	-
3b-c	TMEM63B	F568A	4	36.8 ± 3.9	0.0041	335	0.658 ± 0.049	0.0642
3b-c	TMEM63B	F569A	3	38.4 ± 1.3	0.0035	239	1.326 ± 0.122	<0.0001
3b-c	TMEM63B	Y572A	4	8.2 ± 2.4	0.0064	446	0.236 ± 0.042	0.011
3e-f	TMEM63B	WT	3	20.6 ± 2.7	-	201	0.460 ± 0.061	-
3e-f	TMEM63B	V44K	4	42.4 ± 1.0	0.0254	205	0.590 ± 0.044	0.7111
3e-f	TMEM63B	Q477K	3	42.6 ± 0.8	0.0352	133	0.669 ± 0.068	0.385
3e-f	TMEM63B	N571K	3	66.6 ± 9.0	0.0001	321	1.544 ± 0.106	<0.0001
3e-f	TMEM63B	I574R	3	53.1 ± 5.9	0.0024	195	1.044 ± 0.072	<0.0001
3e-f	TMEM63B	A575K	3	51.1 ± 6.6	0.0041	252	0.758 ± 0.061	0.038

## Sheet: Resonding cell
TMEM63C							TMEM63B							TMEM63C
C-WT			F542A				B-WT			B-WT					WT	WT-DTT
1	0.0326797		1	0.227273			1	0.259259		1	0.231579			1	0.0540541	0.0425532
2	0.0636364		2	0.206897			2	0.172727		2	0.177419			2	0.02	0.0650407
3	0.0227273		3	0.365385			3	0.184783		3	0.217054			3	0.0724638	0.0561798
4	0.0454545									4	0.185185
5	0.0892857									5	0.289773
6	0.0814815														N545C	N545C-DTT
														1	0.112994	0.134921
V39K			F543A				V44K			B-F568A				2	0.171233	0.177305
1	0.294118		1	0.153846			1	0.405797		1	0.272727			3	0.130719	0.126761
2	0.214286		2	0.145161			2	0.449275		2	0.440559
3	0.30303		3	0.25			3	0.413333		3	0.333333
			4	0.15			4	0.42623		4	0.424242				V39C N545C	V39C N545C-DTT
Q451K														1	0.25	0.0884354
1	0.178571		Y546A				Q477K			B-F569A				2	0.200743	0.13089
2	0.152174		1	0.235294			1	0.413043		1	0.408451			3	0.244094	0.127572
3	0.206522		2	0.265306			2	0.439024		2	0.381818
			3	0.145455			3	0.425743		3	0.362832
S455K			4	0.210526
1	0.179104						N571K			B-Y572A
2	0.122449						1	0.566038		1	0.0358744
3	0.169811						2	0.585586		2	0.0821918
							3	0.846154		3	0.147059
N545K										4	0.0625
1	0.383333						I574R
2	0.3						1	0.610169
3	0.320988						2	0.416667
							3	0.565789
V39C
1	24.39						A575K
2	4.55						1	0.641509
3	18.07						2	0.459459
4	20.59						3	0.431193
N545C
1	28.79
2	17.46
3	21.62
4	25.45
V39C N545C
1	28.57
2	42.86
3	31.67
4	36.11

## Sheet: Figure2-ef
WT	F542A	F543A	Y546A
-0.0219436	0.00815707	0.0582522	-0.0049292
0.00524372	0.0455706	0.263614	0.240468
-0.0151279	0.0420692	0.0246586	0.00579424
-0.0139283	0.0396167	-0.0776393	0.00187234
-0.0378348	0.0979272	4.22281	0.0224699
-0.018905	0.116106	0.271589	0.166429
-0.0118857	0.118229	1.7783	0.487573
-0.0085258	0.353278	0.0172107	0.151075
-0.0163652	0.390516	0.00872288	0.677385
0.0139811	0.503549	0.0142819	0.0141362
-0.0066628	0.16653	0.040465	0.00306829
0.00039761		3.00947	2.00646
-0.0866861	0.8923	0.006925	0.0636608
-0.0292654	0.584808		0.0067027
-0.0191088	0.118398	0.0794709	5.50747
-0.0310894	0.120504	4.04692	5.51054
-0.0413349	0.174694	0.224962	0.0124208
-0.0047909	1.31447	0.0633266	0.0178738
-0.0168922	2.0025	0.0459168	0.0122533
-0.0031353	0.323772	0.074102	0.00127167
-0.0090658	0.441354	0.0606996	2.40108
0.00614402	0.236032	0.408333	3.03815
-0.0184484	0.129286	0.334677	0.00665816
-0.0276839		0.0723899	0.0126937
-0.0153082	0.0957817	0.0875836	-0.0194713
0.003384	0.178156	0.0583511	0.00038904
-0.000826	0.16359	0.0580122	0.0032721
-0.0123538	0.122577		0.652667
-0.0038115	0.162606	0.00973722	-0.003361
-0.0202378	0.179506	1.88665	0.0228315
0.00057532	1.73224	0.0218904	0.0204351
-0.0811936	0.573225	0.0896974	0.00668822
0.0102281	0.102738	-0.159192	0.0106791
-0.0746153	0.125474	0.00787142	0.51816
-0.0319941	0.151046	0.0244313
-0.0007994	0.155493	-0.0041378	0.774978
0.216486	0.127226	1.01214	3.18922
-0.032108	0.22199	0.0501093	2.47018
0.00314894	1.25135	0.156697	1.93158
-0.0492056	0.0569549	3.36018	2.93888
-0.0059058	0.19311	-0.0079929	0.0572195
-0.0148114	0.299562	-0.0434209	2.01594
0.00276229	0.114035	-0.0033636	1.33192
-0.008671	0.127927	-0.0452942	3.8515
0.00454565	1.25752	-0.0297379	3.40771
-0.0279823	0.196432	0.0468272	0.152125
0.00172525	0.37951	-0.0992862	0.954508
-0.007998	0.712832	0.01382	0.107985
-0.012111	0.115449	-0.0200312	0.0398919
-0.0338563	2.38516	-0.0032343	0.020742
-0.0118611	0.142881	0.00934966	0.0112423
0.00394342	0.137126	-0.020973	0.0626647
0.00478852	0.126371	-0.0094804	0.0290892
-0.0400743		6.64211	0.048848
0.006	0.609646	0.0434783	0.0472644
-0.0006914	0.832148	0.607688	0.094785
-0.0235459	0.527416	0.0850562	0.0825692
-0.0108264	0.210126	0.0269619	0.18859
0.00219113	0.249162	0.232322	0.235535
-0.0251868	0.200087	0.111827	0.0806641
-0.0035123	0.230169	0.0349124	5.88674
0.00499209	0.924524	0.0133632	0.029746
0.0539669	2.10739	4.71984	0.879854
-0.0094181	0.426312	5.57229	0.14055
-0.0130734	0.588255	3.8609	0.11444
-0.0103467	0.702066	0.070609	0.136215
-0.0203425	0.2212	0.164416	0.106866
-0.008438	0.012882	0.0203444	0.0694025
-0.037883	0.639114	2.28722	0.0609389
-0.011193	2.07658	0.0152111	0.182338
-0.006952	0.307363	-0.0172074	0.113227
-0.02826	1.48045	0.00154943	0.103867
0.147153	0.0800102	0.00053475	0.157029
-0.0163614	0.641216	0.0092496	0.117775
	0	0.02773	0.0909333
4.20303	1.55156	-0.0114943	0.166538
0.00742134	0.04039	0.355136	0.159706
0.00098857	4.9038	0.0457306	0.185264
0.0207128	0.247693	0.0368461	0.18564
0.035384	1.22639	1.09517	0.890197
0.0199828	3.0668	0.00290828	0.113416
1.48865	0.90224	-0.0032566	0.149443
0.0756921	0.0234968	0.0314952	0.150086
-0.0035062	0.413978	0.0449108	0.258616
0.0213142	0.323401	0.0154834
0.0222768	0.299677	0.0140106	2.12563
0.00976054	0.0747594	-0.0019465	0.0661051
0.00975867	0.0192438	0.024078	0.0038196
0.00604787	0.285661	-0.0132027	0.317028
0.0461822	0.0513167	0.0198631	0.0426815
0.0165391	0		0.00998791
0.0158378	0	0.083815	0.0509159
0.0283547	0.14043	4.39423	3.60604
0.00584955	0	1.87131	0.0326673
0.0124948	0.206273	0.0110381	0.0139616
0.0746085	0.0625439	0.0594184	0.0488996
0.0237511	0.0511136	-0.102946	0.0171884
0.00474548	0.776391	0.05059	0.0180003
0.00924623	0.491541	0.0103603	2.12387
0.0160108	0.219736	0.0539662	0.0248362
0.0751113	0.0418209	0.132994	0.0416407
0.0290149	0	0.0375651	0.00312305
0.00967863	0.0665732	0.0532151	0.0222765
0.011535	0.735037	0.0243025	0.0175632
-0.0001246	0.52386	0.0813247	0.289943
0.00292255	0	0.993974	0.082276
0.00747861		1.21127	-0.0097708
0.0105623		1.37309	0.026667
0.00713344		0.990068	-0.0056427
0.0268738		0.18801	0.0345108
		0.163601	0.00460482
0.425234		0.0383181	0.178318
-0.0037686		0.00399506	0.044302
0.00757839		0.0740574	-0.0030927
5.20342		0.0485739	0.0158748
0.0180007		0.0835111	0.0236102
0.06689		-0.026134	0.034956
-0.0044336		-0.0191183	0.00724658
0.00809459		0.0559072	0.0104304
0.0540071		0.0656429	0.0303553
-0.0009133		0.0739484	2.00596
0.161948		0.282351	0.0295336
0.674986		1.09259	0.014116
0.149908		0.00358847	0.0147034
0.00920081		0.17113	2.83603
-0.0055967		3.13937	0.0139386
0.137314		0.766556	2.33456
1.01434		0.0327719	-0.0002224
0.0232282		-0.0061183	0.011116
0.0164991		0.0526427	-0.0332468
0.0059241		0.0487612	-0.0194673
0.0171937		0.0869036	0.00544983
0.00812484		0.0645905	0.034469
0.359086		0.0889129	1.4556
0.00609376		0.00753124	1.33191
0.0124125		-0.0104397	-0.013159
0.0250724		0.0119917	-0.119969
0.00999498		0.113397	0.00730848
0.00453051		2.51112	-0.0267416
0.0237872		1.21767	0.00452981
0.0155637		0.734174
0.0126104		0.359581	0.205804
0.016105		-0.0185691	0.872384
0.0107244		0.00919061	3.8664
0.00582047		0.0613707	4.99208
0.00209462		0.561376	0.157428
0.016422		0.00226003	0.558814
-0.0091909		0.518403	-8.226e-05
0.00903626		-0.0079985	0.28871
9.1968e-05		1.35066	0.204584
0.00925336		0.335957	0.0974331
0.0150015		0.0465889	5.80111
0.0913158		0.522544	0.082209
0.00266602		0.235756	0.0634761
		0.0173323	3.33292
0.565805			0.845455
2.12203		3.80331	4.62369
0.0448648		4.20396	0.0764391
0.00102371		3.37496	0.124778
0.0109258		-0.001719	0.188882
0.931949		-0.00645	0.291522
-0.0039947		2.31237	0.252298
-0.0073125		1.94909	0.989565
-0.0082059		0.0392053	0.357597
-0.051494		0.038939	0.00470347
0.0278427		-0.0153859	0.142604
0.00480837		-0.0048508	0.0914369
0.327082		-0.0023445	0.09006
5.34823		-0.006648	0.0704587
-0.0014653		0.0239842	-0.0271725
0.797643		0.0131313	-0.0119021
0.136269		-0.0029508	1.02684
-0.02753		0.0157082	0.145786
0.0179769		-0.0078412	0.114775
-0.0024053		-0.005138	0.930225
0.0155414		0.0217645	0.186114
0.00187974		0.00660642	0.051962
-0.0059282		-0.01016	0.0705599
0.0356693		0.0102602	0.0472833
0.0603172		0.0208057	0.197044
0.00270364		0.0150846	0.168674
0.00530161		0.00598956	0.14662
-0.0004218		-0.009308	0.146315
0.00250184		0.00204255	0.138204
0.00707541		-0.0009746	1.76953
		-0.0256883	0.059754
0.0203411		-0.0025816	0.0362499
0.00122519		0.00919668	0.0703753
0.00197283		0.658743	0.288867
0.0197241		-0.0040141	0.2492
-0.0109997		0.00226963	0.0121617
1.57883		-0.0057348	0.0562215
0.586741		0.00058832	0.0872279
0.364159		0.00612613	0.239574
0.00719534		0.0148817	0.0252539
0.00447829		-0.014586	0.00151646
0.00349127			-0.0144547
0.0524504			3.05698
-0.0045554			2.33015
0.00066114			0.0554145
-0.0356776			0.170819
0.00349311			3.70657
0.00165857			0.151262
0.585879			0.081858
0.00635387			0.230769
0.00372331			0.705667
0.010988			0.174253
-0.0006037			0.103739
0.012805			0.171889
0.0136884			0.138061
0.00807318			-0.0033713
0.0226228			0.0593949
0.00939491			0.0641543
0.0121114			0.0211028
0.0131698			0.0822559
0.00743097			0.0199216
0.0179052			0.0721061
0.0141604
-0.0062743
0.00247633
0.00630497
0.0123638
0.0276375
0.00100879
0.00754378
0.00623028
0.0425326
0.00144718
0.0158
0.00599281
-7.573e-05
0.0123332
0.0271374
0.0243831
-0.01484
-0.0039649
-0.0171614
-0.111707
0
-0.0401528
0.00372813
-0.0162581
0.0232893
-0.0112046
-0.0875048
-0.0033002
0.0262808
-0.0086252
-0.0002
-0.0226534
0.0101289
-0.0172302
0.00620604
-0.0123794
-0.0180937
0.27357
-0.018312
-0.0294648
-0.0050245
0.217391
-0.0067418
-0.0080549
0.00103798
-0.0126067
0.00678755
0.0126871
-0.0310658
-0.0210174
-0.0209823
-0.0270338
-0.05204
0.0251903
-0.179889
-0.0391965
-0.0154983
-0.0351519
-0.0288842
0.00651956
0.158957
0.0877719
-0.0614434
-0.0280469
-0.0126417
0.0286474
-0.0434765
-0.0533302
-0.0217973
-0.0778205
1.43043
-0.0704199
-0.0972395
-0.0880913
-0.0901548
-0.100755
-0.0755987
0.0640256
-0.113798
-0.100988
-0.135533
-0.114881
-0.0834864
-0.0840797
-0.0071742
-0.110238
-0.094475
-0.0934464
-0.0550409
-0.116566
-0.135118
-0.117647
-0.042951
-0.0426408
-0.0137015
-0.0313476
0.0381308
-0.0210483
-0.0213769
-0.0139308
0.192957
0.601583
0.142137
0.046681
0.311059
0.0514228
-0.0001164
-0.0213262
-0.0043601
-0.0259758
0.0486778
2.28602
0.0501258
0.00957805
0.100913
0.00492896
0.0496742
0.0752529
0.0387909
-0.0040131
0.0195527
0.0522064
0.0649444
2.07976
0.162089
0.0844629
0.0565212
-0.0110459
0.00547248
-0.0295722
-0.0571681
0.00067917
-0.0017418
0.00247555
-0.0029732
-0.0096
-0.0051698
-0.0129522
-0.0267597
-0.0180485
-0.0648294
-0.0601973
-0.0138675
-0.0681964
-0.0382303
-0.0555124
-0.0212858
0.036643
-0.0222377
0.012615
-0.0883505
-0.0541614
-0.0062447
0.0593701
0.218385
-0.027719
0.0293079
0.00759336
0.0476771
0.0371249
0.0954101
0.0132542
0.151429
0.077155
0.0248758
0.90519
0.192461
0.152701
-0.0358205
0.0140031
0.0762894
0.128332
0.74732
0.191678
0.0621129
0.0617752
0.0222997
0.0243087
-0.0077586
0.0235322
0.0116702
0.0662816
0.0392386
0.253755
0.01125
6.39277
0.0132966
0.0142452
0.0161922
0.00753124
0.0299474
0.0264086
0.00179838
0.0471335
0.0826985
3.82019
3.45921
0.0667597
0.0156075
0.0367913
0.051342
0.0694002
0.075378
0.063181
0.00800733
0.014712
0.0389504
0.0733988
0.0616756
0.0724143
0.0426441
0.0496139
0.0810573
0.186083
0.931011
0.0141234
0.0198047
0.0279419
0.0134395
-0.139672
0.0145704
0.00264587
0.0158061
-0.0045203
-0.0119954
0.0574068
1.11984
-0.0507717
0.91518
-0.153415
1.71475
-0.0025919
-0.0526776
-0.0215589
1.09969
-0.0506071
0.00150846
-0.0204139
0.679362
5.06489
-0.0157669
0.00831087
-0.0396934
0.00665472
0.0820991
-0.0059649
3.93594
-0.0151927
-0.0826554
-0.0311033
-0.122458
0.00536641
-0.0149445
-0.0026802
0.104294
0.0119747
0.0743531
0.0354432
0.0283759
0.00461271
0.00312082
1.36586
0.266809
0.0196667
0.204364
0.212302
0.00493993
0
0.00349592
0.0149152
-0.0251589
-0.0011676
0.0493914
0.0114292
-0.0192007
0.0720875
0.0700919
0.0908284
0.0388285
0.0162953
-0.0264081
0.00771939
0.0247348
-0.0170829
0.0113361
-0.0388249
0.00530568
0.0141249
-0.0116594
-0.0653936
0.0238164
-0.0005677
-0.0382145
0.308891
0.127317
0.027304
-0.002571
-0.0210806
-0.0333857
0.00420905
0.00383416
-0.0017566
0.0290523
-0.0315161
0.274109
0.0128237
-0.0033701
0.019338
-0.007864
-0.0171389
-0.0237324
-0.0068741
0.00118746
0.00078018
3.01928
0.0178847
0.00082206
-0.0050793
-0.0139965
0.0437684
-0.0346951
0.883673
-0.0185193
0.108253
0.0194726
0.0561653
-0.0330986
0.110266
0.0464302
1.8217
0.0244317
0.0159869
0.023396
-0.007623
-0.0337877
-0.0253775
-0.0891974
-0.006874
0.0328365
0.272619
0.0996721
0.0166579
0.00554818
0.0208066
0.0157372
0.104403
0.0545756
0.0636478
0.0656441

## Sheet: Figure2-hi
WT	V39K	Q451K	S455K	N545K	V39C	N545C	V39C N545C
-0.0219436	0.767643	2.30335	0.640551	-0.0458102	7.06104	1.36663	0.110586
0.00524372	0.306258	-0.0073329	0.00358083	0.629572	0.528885	4.09053	0.0411617
-0.0151279	-0.0383267	1.98587	1.90333	4.01414	3.13065	-0.0405158	0.0493062
-0.0139283	1.39887	1.00585	0.19089	1.13843	-0.0396207	-0.0542477	0.0199733
-0.0378348	-0.0315679	-0.0579863	1.22469	1.56069	-0.0643159	-0.0365869	2.22201
-0.018905	-0.0493308	-0.0053764	0.0128938	0.672616	0.240816	-0.080789	-0.0541291
-0.0118857	-0.0456297	0.657227	1.49968	0.130401	0.0833333	0.265073	1.6603
-0.0085258	3.90755	-0.021394	-0.0233218	3.60125	-0.0187866	2.43206	0.0354744
-0.0163652	3.88214	5.35244	-0.0038297	1.07618	-0.0321975	3.82268	0.0682902
0.0139811	0.68657	0.0620455	-0.157078	1.04667	-0.0116779	0.786555	0.516626
-0.0066628	0.526378	0.128654	-0.0018477	0.99322	2.83145	0.32364	1.92067
0.00039761	1.11312	0.0634041	2.51252	0.468323	-0.024646	-0.0285367	1.25568
-0.0866861	-0.0450958	0.0105387	1.35307	2.73369	-0.0144125	-0.0748451	1.44309
-0.0292654	0.0552632	1.65512	0.635035	0.838364	-0.0263419	1.5718	2.04678
-0.0191088	0.0389356	0.00260745	0.0688945	0.0234137	-0.0215756	1.41964	1.05164
-0.0310894	0.127268	0.0356452	0.0315129	0.0319161	1.27252	0.42457	0.0885364
-0.0413349	0.551063	3.07737	0.0784861	0.0436899	-0.0025443	-0.024525	2.18434
-0.0047909	0.514541	0.0127745	-0.0031155	1.51246	-0.0181724	-0.0277162	0.0919308
-0.0168922	0.302269	0.0150671	0.00097184	0.0798613	-0.0158081	-0.0575943	0.100212
-0.0031353	0.172694	-0.0088369	0.512459	0.0699123	-0.004214	-0.0218352	0.0665379
-0.0090658	-0.0659837	0.0454015	0.278465	0.0037235	0.320453	0.0117516	2.9052
0.00614402	-0.0538434	0.0772535	0.147065	0.0258715	-0.04823	-0.0453308	1.99697
-0.0184484	-0.0288867	0.0145943	0.497848	0.0834557	1.67463	1.0624	2.81792
-0.0276839	3.18772	0.0116891	0.318831	0.0894741	1.50156	-0.0409361	0.683612
-0.0153082	0.38154	-0.0027154	0.450538	0.0117817	2.45727	2.83591	1.65665
0.003384	0.098397	-0.0012342	0.27881	0.0422568	-0.0594578	-0.0154123	0.189243
-0.000826	0.204325	0.239616	0.45695	0.0551082	-0.0116153	-0.0267781	0.122767
-0.0123538	0.0449612	-0.0066087	2.29422	0.0774915	1.44907	-0.0936666	0.151621
-0.0038115	-0.013212	1.53741	0.0120281	0.0138989	1.29562	3.63254	0.0508077
-0.0202378	0.133402	0.0013251	0.994295	0.0385238	-0.0202029	-0.017795	0.0635629
0.00057532	0.0311878	-0.0072461	0.23213	0.056532	-0.006727	-0.0363753	0.235838
-0.0811936	-0.0176291	0.0320933	0.143846	0.0643438	0	0.0144427	0.271489
0.0102281	0.254406	0.022591	0.0248913	0.0530359	-0.0466098	4.77757	0.316172
-0.0746153	1.13817	0.0215213	0.514449	0.0456946	0.00194369	2.34814	0.131196
-0.0319941	0.455251	0.815841	0.476626	0.0497275	-0.0118306	2.07395	1.05752
-0.0007994	0.0281111	0.0319272	0.0866195	0.0325749	-0.0302186	2.1451	0.0343003
0.216486	0.0655129	0.506898	-0.0044137	0.031582	0.252945	1.02315	0.0457523
-0.032108	-0.0278892	-0.0072505	0.215838	0.0570745	-0.0430047	2.38764	2.96834
0.00314894	-0.0098148	0.32075	0.257171		-0.0002903	0.798116	0.0845445
-0.0492056	0.00357032	0.392879	0.497671	0.0122842	-0.0051779	0.511714	2.00846
-0.0059058	0.192423	-0.0032839	0.176193	3.41063	-0.0008326	0.502333	0.0494884
-0.0148114	0.106482	0.00617722	1.10149	1.43514		-0.0488991	0.0833047
0.00276229	1.18655	-0.0071417	0.00999094	2.21859	0.0298233	-0.055695	0.760004
-0.008671	1.68427	0.0018848	0.0276826	1.51091	-0.0303833	-0.0865435	0.144099
0.00454565	0.00351651	0.166304	-0.0021812	2.80854	0.0865849	-0.10327	0.130106
-0.0279823	0.83556	0.182268	0.670846	1.51172	0.0700623	-0.0112721	0.250838
0.00172525	0.853357	0.0534332	0.350454	0.57315	0.194255	-0.0668065	0.140398
-0.007998	0.832651	0.0235131	0.297859	0.0787957	4.15395	-0.115826	0.134765
-0.012111	0.364221	0.0140573	0.184943	0.685239	0.0675874	-0.030882	0.173503
-0.0338563	-0.114737	0.0188375	0.233304	0.761784	-0.0126772	-0.0526049	0.162315
-0.0118611	0.93726	0.0153826	-0.0391795	0.930344	-0.0482654	-0.0598648	0.142673
0.00394342	1.71189	0.0162262	-0.0224153	0.0784225	0.00235558	-0.0053483	0.166706
0.00478852	0.157778	0.0186678	0.136121	0.0782912	0.0612862	-0.0561379	0.415801
-0.0400743	0.395987	0.0354906	-0.0094592	0.0302332	0.100829	-0.150701	0.117733
0.006	-0.0309732	0.0143125	0.00333404	0.119951	0.0761632	-0.125251	0.0286029
-0.0006914	0.0379267	0.00606858	-0.014488	0.173906	0.0248041	-0.0518519	-0.0174357
-0.0235459	0.0668524		0.00570137	0.26882	0.0302916	0.0742257	0.0139404
-0.0108264	0.141523	-0.0186079	-0.0232611	0.137071	0.0444101	-0.0288632	1.26065
0.00219113	0.0403264	0.0688373	-0.0023292	0.165443	0.0339736	0.206336	0.0120369
-0.0251868	-0.0358261	0.0466984	-0.0068799	0.144665	0.113747	-0.0057184	-0.0543903
-0.0035123	-0.019972	0.059771	-0.0139669	0.20816	0.0419103	-0.0586006	0.510939
0.00499209	0.992425	3.76596	0.0215121		0.108556	-0.0592176	-0.000583
0.0539669		0.0319111	0.0489529	0.00682696	4.53288	-0.0195395	0.0365598
-0.0094181	5.2002	0.069145	0.0980139	2.06647	0.0358591	-0.0050851	0.044258
-0.0130734	2.95447	0.0146033	-0.0104255	0.155233	0.148847	0.254633	0.00766346
-0.0103467	2.74579	0.0401548	-0.0216608	0.0673261	7.03172	0.576667	0.0236064
-0.0203425	0.418556	-0.0055904	0.0304937	0.00416174	0.0435617	0.379217	0.0126217
-0.008438	0.894219	0.0067077		0.585788	0.0632439	0.39222	1.15036
-0.037883	0.16944	0.0135207	0.308227	1.14645	0.0972768	0.572233	2.06208
-0.011193	-0.0773996	0.00434673	0.0911752	0.447963	0.103902	0.050742	-0.0353317
-0.006952	-0.0339875	1.24855	0.0970402	0.221409	0.0505353	-0.106811	1.35341
-0.02826	0.0388383	0.0421728	0.0437605	0.615725	0.101111	1.17693	3.17035
0.147153	1.24644	0.0255872	0.4265	0.830774	0.066643	-0.0352892	0.784639
-0.0163614	1.03927	0.00024475	0	0.556195	0.100137	-0.141011	0.0157236
	2.15998	0.0029295	0.017094	0.00591521	0.0237244	-0.0237988	0.0008062
4.20303	-0.0271169	-0.0211422	0.04121	-0.0027568	0.0300249	0.11736	0.0116927
0.00742134	0.0772599	0.0251077	0.0224486	-0.0016493	0.0458571	3.15781	0.346
0.00098857	2.39619	2.93195	0.0253644	0.00349679	0.598532	0.0706075	0.206459
0.0207128	0.0940504	0.0249915	0	0.012715	0.0551956	0.0630052	0.055123
0.035384	0.646035	2.90641	0.0177424	0.129531	0.0611941	3.97508	0.0346509
0.0199828	-0.0520486	0.0101273	0.0513747	0.278096	0.0110172	-0.0141048	0.012395
1.48865	2.39886	0.00558437	0.0177858	0.00933879	0.0145043	2.14513	0.0108804
0.0756921	2.79755	0.0137033	0.0775649	-0.0638453	0.0378987	2.51316	0.0350824
-0.0035062	1.22652	0.0512321	0.0242497	0.245228	0.0434364	0.155418	0.0209988
0.0213142	0.53498	0.0140645	0.00808458	1.06715	0.0796789	0.0411595
0.0222768	0.208495	1.55513	0.0224511	0.116227	0.0664666	0.0485665	1.7167
0.00976054	0.468657	0.0306523	2.31843	0.240701	0.0943089	2.705	1.43222
0.00975867	-0.0516476	-0.016624	0.0162105	0.149317	0.0262935	3.57542	2.60306
0.00604787	-0.0721769	4.30227	0.531333	0.010396	0.0492945	0.0903221	-0.0119189
0.0461822	0.0143005	2.02904	0.0402685	0.0268683	0.0204535	0.116028	5.5145
0.0165391	0.992732	0.00254629	0.0121712	2.21303	0.0704428	3.11357	0.935002
0.0158378	-0.067727	0.00389152	0.661311	0.701332	0.058571	0.0471776	0.101711
0.0283547	-0.0691535	0.0693181	0.0207852	0.574519	0.0683899	-0.0720561	0.0771993
0.00584955	-0.0560944	0.0375873	0	0.0820453	0.0144774	0.0715956	0.029052
0.0124948	-0.0724037	0.0405238	0.0155096	0.140343	0.0542169	0.178579	0.44544
0.0746085	-0.0417099	-0.0009909	0.0814081	1.68805	0.047662	0.0586831	0.0615352
0.0237511	-0.0297172	0.0391589	0.00855397	0.34555	0.0488847	0.0153381	1.7345
0.00474548	-0.0206676	0.0658983	0.0390822	1.51413	0.0715256	0.0834753	-0.0632666
0.00924623	0.0146202	0.117916	0.041845	0.336187	0.0781508	3.44221	0.0121638
0.0160108	0.0155277	0.0821236	0.019668	1.27072	0.0849214	3.50201	3.08142
0.0751113	-0.109618	0.0522186	0.0209983	0.0115647	0.0493973	0.0203001	0.18616
0.0290149	-0.0581461	0.0523587	0.916561	0.0038941	0.0190903	2.44304	2.69776
0.00967863	-0.106989	0.088597	0.0298527	0.291821	1.07532	3.65444	3.18544
0.011535			0.726226	1.19329	0.205416	3.28144	0.0823109
-0.0001246	2.25022	-0.0202869	0.0774	0.721859	0.0714061	0.414333	0.0110102
0.00292255	0.655603	-0.0131303	0.254038	-0.161319	0.100311	0.962717	0.0590359
0.00747861	-0.0285531	2.74028	0.0527535	0.157541	0.0686347	2.96352	1.17241
0.0105623	0.539474	-0.0120224	0.0253387	0.53685	0.0707786	0.105514	0.0112849
0.00713344	-0.0096003	-0.0185011	0.37865	0.248369	0.0407001	2.22151	2.08955
0.0268738	0.779369	-0.0697699	0.701011	0.753567	0.0680725	1.08766	0.214184
	-0.006119	0.196995	0.0110778	0.00580829	0.111947	2.51273	3.31468
0.425234	0.0103639	0.0231192	0.414178	1.8206	0.178287	0.0358748	1.53563
-0.0037686	0.0353639	-0.0151205	0.284004	0.681413	0.0502435	0.0150731	0.0338732
0.00757839	0.773551	-0.0660081	0.0686892	0.460783	0.0584444	0.0572347	1.46733
5.20342	1.8353	-0.0405934	0.17027	0.00458543	0.0562181	0.0176986	0.88427
0.0180007	0.0215605	0.0144095	0.0231919	0.401824	0.0408091	0.0764505	0.577631
0.06689	0.0211077	2.21138	0.00379816	2.36521	0.0440916	0.0968969	0.720809
-0.0044336	0.0455503	-0.0327299		1.19592	0.140288	0.0244293	0.0332678
0.00809459	0.0133211	-0.0118032	0.857601	0.192723	0.10297	0.0358696	2.36732
0.0540071	0.0304709	2.13559	-0.0102967	0.634723	0.121404	0.0535636	0.198203
-0.0009133	-0.0237668	1.51731	-0.0048181	0.136328	0.0670774	0.0183784	0.355228
0.161948	0.0103152	-0.004743	0.316275	0.0236412	0.0363615	0.00820567	2.58785
0.674986	0.0543768	-0.0033321	0.318718	-0.0002286	0.0701988	0.0887316	0.0544704
0.149908	0.00685301	1.9708	0.0675516	0.0131539	-0.0078849	0.0482092	4.34205
0.00920081	0.00577173	-0.0113983	0.0293361	0.0588379	0.0689813	0.128656	0.0433143
-0.0055967	0.0343266	-0.0198519	0.37415	0.201867	0.083693	0.0614322	0.102643
0.137314	-0.019567	-0.017355	0.469709	0.0313747	0.0630506	0.0699557	1.42931
1.01434	0.00106659	-0.0016699	4.00116	0.130659	0.0622361	0.00801867	0.0975752
0.0232282	0.03392	0.79886	0.351796	0.0699771	0.0882661	0.151784	0.940388
0.0164991	0.0147019	-0.0119149	0.00579452	0.10179	0.0873119	0.067517	1.47477
0.0059241	0.00760066	-0.0082562	-0.0187053	0.762204		0.22402	0.0414092
0.0171937	0.0365951	-0.0019972	0.0159274	1.00968	0.943644	0.0414648	0.0307371
0.00812484		0.0306892	-0.0099335	1.28677	0.726047		0.0168298
0.359086	0.194414	-0.013165	0.119519	0.192955	1.65207	2.25901	0.0180044
0.00609376	0.141019	-0.0068687	0.981803	0.056569	1.09227	0.240458
0.0124125	1.77916	1.69969	2.22532	2.90057	1.97117	0.171517	-0.0545393
0.0250724	3.33928	-0.0112327	0.00331101	0.131308	0.024491	0.0796115	0.575988
0.00999498	3.27248	0.00030217	0.0091321	0.0240471	-0.0791015	0.0956975	0.533442
0.00453051	0.568927	0.461923	3.01607	0.0118064	-0.0107219	4.73938	0.78608
0.0237872	2.3886	0.00664343	0.862969	3.7002	-0.014898	0.306024	1.61304
0.0155637	0.0806595	-0.0013533	0.0131596	2.2154	0.0272799	2.15593	-0.0447063
0.0126104	-0.0200583	0.014764	-0.0346741	-0.0223715	-0.0686383	0.088405	-0.0230147
0.016105	3.2661	0.27583	0.00773406	0.359599	-0.0204188	0.314235	0.991299
0.0107244	-0.0163234	0.111525	0.628952	0.307156	0.0198817	0.304348	1.1609
0.00582047	0.0282137	1.78376	-0.0061068	0.103366	4.29494	0.270552	-0.0436865
0.00209462	0.314017	1.74276	-0.181663	0.0339716	0.0336645	0.242931	5.41468
0.016422	0.958687	0.629665	-0.0017557	-0.0089579	0.0404512	8.81746	-0.017523
-0.0091909	2.26747	-0.0019903	0.772202	0.258015	0.0127725	-0.030387	0.695378
0.00903626	3.72557	-0.0183801	-0.0345859	0.137096	-0.015689	2.03505	1.50339
9.1968e-05	0.0270189	-0.0284132	0.2937	0.0661857	0.730265	0.155039	0.882956
0.00925336	0.012	-0.0340683	0.0145995	0.249043	2.65007	6.05416	1.13466
0.0150015	0.023428	-0.104866	0.00890879	0.148094	1.29505	0.214261	1.8256
0.0913158	0.433605	0.437424	-0.0288625	-0.0097102	2.04579	3.25224	3.61147
0.00266602	0.0354176	-0.015083	-0.0173269	0.0171106	0.0639423	0.116705	0.532991
	0.537331	0.0201716	-0.0229847	0.551	0.00852441	0.139873	2.04633
0.565805	-0.038277	-0.0128535	0.0129009	0.323044	0.0210731	0.330311	-0.0558829
2.12203	0.0364259	-0.0188858	-0.0190244	0.811572	0.0246675	0.273992	-0.0532987
0.0448648	0.0136172	-0.0115372	1.75424	0.0139997	0.0328116	0.117562	0.351242
0.00102371	0.00617284	2.15643	0.00425997	0.032672	0.0148382	0.20851	-0.134523
0.0109258	0.047604	-0.0139056	0.0188938	0.0361799	0.0419766	0.217834	-0.0490926
0.931949	0.0592428	-0.0039208	-0.0083796	0.0291111	-0.0495545	0.222086	1.09748
-0.0039947	0.0134892	-0.0214688	0.0114064	0.00482685	0.0120482	0.31081	-0.0751648
-0.0073125	0.0351137	0.0136903	0.0069359		2.49336	0.246215	-0.0339447
-0.0082059	0.00899461	-0.0222146	-0.0394559	2.06956	-0.0189542	0.313409	-0.0664395
-0.051494	0.183297	-0.0079813	0.0253649	1.06138	1.10592	0.330524	-0.0865961
0.0278427	0.0373222	-0.0041514	-0.0050059	0.0491167	0.0270137	0.308789	-0.0579862
0.00480837		0.00621659	0.036999	1.67192	0.961114	0.28199	-0.142778
0.327082		0.00745547	-0.0281793	2.47947	-0.0089657	0.294648	-0.125618
5.34823		0.00573046	-0.0141811	0.645596	0.0221605	0.157689	-0.0722238
-0.0014653		2.09458	0.0516084	0.750407	3.15415		-0.0901455
0.797643		-0.0251838	0.0617478	0.0312283	0.0359563	-0.0081973	3.07186
0.136269		-0.0355672		0.0060266	0.022535	-0.0246969	-0.0398057
-0.02753		2.66066		0.362347	-0.0240956	-0.0270216	0.14695
0.0179769		-0.0046634		0.659403	-0.0104696	-0.0270505	-0.0568553
-0.0024053		-0.0148621		0.668057	0.0103965	4.49352	-0.0318842
0.0155414		-0.0208296		0.0134279	0.0286613	-0.0143448	-0.0581395
0.00187974		-0.04145		0.00890381	1.30121	-0.0471254	-0.0360049
-0.0059282		-0.0106624		2.45735	-0.0238955	-0.0015267	-0.0053057
0.0356693		0.0595489		0.0888541	2.66035	6.00354	-0.0288484
0.0603172		1.2039		0.108804	0.00776203	-0.113882	1.40997
0.00270364		0.00411112		0.784459	0.0484868	-0.0148957	-0.0878256
0.00530161		2.45614		0.681052	0.0231096	1.8572	-0.0599195
-0.0004218		-0.0325428		2.8872	0.0241996	2.06954	1.24051
0.00250184		-0.0083887		2.75789	0.0154805	-0.0583021	-0.0576821
0.00707541		-0.0237511		4.06991	0.00282043	-0.0202549	-0.0746342
		-0.0070753		0.139055	0.0252431	0.00627396	-0.0040669
0.0203411		-0.005787		0.534248	-0.0132077	-0.0388685	-0.0589119
0.00122519		-0.0190308		0.676987	0.0459739	-0.042391	-0.0703422
0.00197283		1.76669		2.49705	0.11298	-0.0657746	-0.0880936
0.0197241		0.00344883		0.160632	0.0411533	-0.0111248	-0.0743666
-0.0109997		1.00039		0.540632	0.0501909	-0.0216425	-0.019224
1.57883		0.931261		0.0423016	0.0272692	-0.0492579	-0.0330697
0.586741		-0.0152833		0.445341	0.0162622	-0.0290481	-0.0321453
0.364159		0.496114		0.00132188	0.190364	-0.0225243	-0.0568211
0.00719534		0.0029338		0.00184224	0.0443806	-0.0205873	0.123985
0.00447829		-0.0018543		1.33985	0.00077838	-0.0543119
0.00349127				2.65116	0.0253352	-0.0625294	3.99798
0.0524504				0.438297	0.0108669		-0.0140219
-0.0045554				0.0309278	0.00361211	3.63091	-0.0335427
0.00066114				0.342742	0.00108451	0.0383617	-0.0156098
-0.0356776				0.00763807	0.0610665	0.0245605	-0.0150225
0.00349311				0.081277	0.010087	0.73306	0.0822818
0.00165857				0.393519	0.0284255	0.0542445	0.260986
0.585879				0.166776	0.0350214	0.0137463	0.858767
0.00635387				0.0135941	0.0171968	3.22515	6.31246
0.00372331				0.00855411	0.0331386	4.13713	3.87454
0.010988				0.0101432	0.00500501	-0.0148085	0.429755
-0.0006037				0.033539	0.014714	0.07494	4.54209
0.012805				1.42993	0.00506084	2.3936	0.00958466
0.0136884				0.505032	-2.716e-05	3.35193	1.71696
0.00807318				1.36662	0.037494	0.0223826	0.0258153
0.0226228				0.263938	0.00833333	3.83122	1.33862
0.00939491				0.497962	0.00263071	-0.098338	3.81062
0.0121114				0.315028	0.0364908	-0.0091928	0.836952
0.0131698				0.0503151		0.00673472	2.72301
0.00743097				0.00444939	-0.0270488	0.00736377	-0.0295362
0.0179052				0.244782	-0.0196296	-0.0049828	-0.0248425
0.0141604				0.175224	-0.0228611	0.0150723	1.52912
-0.0062743				0.0133462	3.02977	1.00894	1.13575
0.00247633				0.00958084	-0.0475827	1.96048	0.811966
0.00630497				1.11969	-0.0385958	0.00621118	2.4779
0.0123638				0.195015	-0.0120124	0.0531985	5.03608
0.0276375				0.0982243	1.63905	0.644226	3.6609
0.00100879				0.0133655	-0.0079605	0.0133025	2.39013
0.00754378				2.05457	-0.0273106	0.028078	-0.0236063
0.00623028				0.943262	-0.0188679	3.14951	-0.0040558
0.0425326				0.113517	-0.0560104	5.97995	-0.0125544
0.00144718				0.00973259	-0.0342769	0.619713	1.78282
0.0158				0.020202	1.24305	0.183893	1.5405
0.00599281				0.00957635	0.909636	0.0157537	0.154301
-7.573e-05				0.00535513	0.0237034	3.77417	0.262555
0.0123332				0.060847	3.43937	0.0302544	0.00914678
0.0271374				0.00285139	2.07043	-0.020532	0.0439982
0.0243831				0.0323306	-0.0005828	0.0135694	0.00508926
				0.0292228	5.11427	0.103443	3.5946
-0.01484				0.00252174	-0.0184399	0.170334	0.0251054
-0.0039649				0.00842481	-0.0329557	4.24091	0.0181137
-0.0171614				0.322349	-0.0671299	2.7208	1.07061
-0.111707				0.0576146	0.00430548	0.0414597	-0.0336496
0				0.0130435	-0.001479	0.0730322	0.789832
-0.0401528				0.0389442	0.0169941	0.012795	5.37904
0.00372813				0.0133635	-0.04768	0.107217	0.293757
-0.0162581				0.0128941	0.270848	2.96387	2.642
0.0232893				0.0307373	2.45851	0.0202683	0.0077989
-0.0112046					0.228836	0.0116318	1.35199
-0.0875048					1.33535	0.00921486	0.0224009
-0.0033002					2.15758	2.94286	0.0159564
0.0262808					0.404535	-0.0009754	0.022269
-0.0086252					3.1746	0.0287473	0.0603942
-0.0002					-0.0233184	0.0602818	3.28181
-0.0226534					-0.0273406	-0.0156146	0.878611
0.0101289					-0.0268365	0.0377141	1.92566
-0.0172302					-0.0304726	-0.0083566	-0.0115877
0.00620604					-0.0288886	-0.0108757	-0.0044047
-0.0123794					0.00084574	0.0397798	0.00876363
-0.0180937					0.0323943	0.0136141	0.00935372
0.27357					1.47968	0.040055	-0.0769712
-0.018312					-0.0200016	0.0712835	0.010081
-0.0294648					-0.035052	0.0130794	0.680519
-0.0050245					-0.0196753	0.720559	0.00999137
0.217391					-0.0241238	4.98686	-0.0084381
-0.0067418					-0.152363	0.0270229	-0.0216207
-0.0080549					-0.00992	0.0235827	-0.0250481
0.00103798					-0.0218972	0.0269466	-0.00231
-0.0126067					2.42421	0.0238921	-0.0294627
0.00678755					0.405377	0.0186164	-0.00325
0.0126871					0.0293195	-0.0031526	-0.0126816
					-0.0333711	0.391722	0.0150021
-0.0310658					-0.0097524	3.74845
-0.0210174					-0.0207326	0.711646
-0.0209823					0.297647	-0.0198256
-0.0270338					0.0153573	0.0255968
-0.05204					-0.0218917	0.00053152
0.0251903					-0.0199789	0.217753
-0.179889					-0.0145735	0.0375239
-0.0391965					0.588338	0.0230491
-0.0154983					-0.042361	0.0169376
-0.0351519					-0.0041995	0.0130917
-0.0288842					-0.0248691	0.017692
0.00651956					-0.0204525	0.0161702
0.158957					-0.0199811	0.0274941
0.0877719					-0.0310981	0.00269997
-0.0614434					-0.0141249	0.00315596
-0.0280469						0.0342617
-0.0126417						0.0371298
0.0286474						0.0327718
-0.0434765						0.0222515
-0.0533302						0.0341927
-0.0217973						0.0448651
-0.0778205						0.0304875
1.43043						-0.19804
-0.0704199						0.00727231
-0.0972395						0.0262896
-0.0880913						0.0763354
-0.0901548						2.32992
-0.100755						0.0137853
-0.0755987						0.00172893
0.0640256						0.0434984
-0.113798						0.00515106
-0.100988						0.0039621
-0.135533						0.00230775
-0.114881						0.776014
-0.0834864						0.0453568
-0.0840797						0.0206336
-0.0071742						0.0193548
-0.110238						0.0227435
-0.094475						0.0325132
-0.0934464						1.41471
-0.0550409						0.0651647
-0.116566
-0.135118
-0.117647
-0.042951
-0.0426408
-0.0137015
-0.0313476
0.0381308
-0.0210483
-0.0213769
-0.0139308
0.192957
0.601583
0.142137
0.046681
0.311059
0.0514228
-0.0001164
-0.0213262
-0.0043601
-0.0259758
0.0486778
2.28602
0.0501258
0.00957805
0.100913
0.00492896
0.0496742
0.0752529
0.0387909
-0.0040131
0.0195527
0.0522064
0.0649444
2.07976
0.162089
0.0844629
0.0565212
-0.0110459
0.00547248
-0.0295722
-0.0571681
0.00067917
-0.0017418
0.00247555
-0.0029732
-0.0096
-0.0051698
-0.0129522
-0.0267597
-0.0180485
-0.0648294
-0.0601973
-0.0138675
-0.0681964
-0.0382303
-0.0555124
-0.0212858
0.036643
-0.0222377
0.012615
-0.0883505
-0.0541614
-0.0062447
0.0593701
0.218385
-0.027719
0.0293079
0.00759336
0.0476771
0.0371249
0.0954101
0.0132542
0.151429
0.077155
0.0248758
0.90519
0.192461
0.152701
-0.0358205
0.0140031
0.0762894
0.128332
0.74732
0.191678
0.0621129
0.0617752
0.0222997
0.0243087
-0.0077586
0.0235322
0.0116702
0.0662816
0.0392386
0.253755
0.01125
6.39277
0.0132966
0.0142452
0.0161922
0.00753124
0.0299474
0.0264086
0.00179838
0.0471335
0.0826985
3.82019
3.45921
0.0667597
0.0156075
0.0367913
0.051342
0.0694002
0.075378
0.063181
0.00800733
0.014712
0.0389504
0.0733988
0.0616756
0.0724143
0.0426441
0.0496139
0.0810573
0.186083
0.931011
0.0141234
0.0198047
0.0279419
0.0134395
-0.139672
0.0145704
0.00264587
0.0158061
-0.0045203
-0.0119954
0.0574068
1.11984
-0.0507717
0.91518
-0.153415
1.71475
-0.0025919
-0.0526776
-0.0215589
1.09969
-0.0506071
0.00150846
-0.0204139
0.679362
5.06489
-0.0157669
0.00831087
-0.0396934
0.00665472
0.0820991
-0.0059649
3.93594
-0.0151927
-0.0826554
-0.0311033
-0.122458
0.00536641
-0.0149445
-0.0026802
0.104294
0.0119747
0.0743531
0.0354432
0.0283759
0.00461271
0.00312082
1.36586
0.266809
0.0196667
0.204364
0.212302
0.00493993
0
0.00349592
0.0149152
-0.0251589
-0.0011676
0.0493914
0.0114292
-0.0192007
0.0720875
0.0700919
0.0908284
0.0388285
0.0162953
-0.0264081
0.00771939
0.0247348
-0.0170829
0.0113361
-0.0388249
0.00530568
0.0141249
-0.0116594
-0.0653936
0.0238164
-0.0005677
-0.0382145
0.308891
0.127317
0.027304
-0.002571
-0.0210806
-0.0333857
0.00420905
0.00383416
-0.0017566
0.0290523
-0.0315161
0.274109
0.0128237
-0.0033701
0.019338
-0.007864
-0.0171389
-0.0237324
-0.0068741
0.00118746
0.00078018
3.01928
0.0178847
0.00082206
-0.0050793
-0.0139965
0.0437684
-0.0346951
0.883673
-0.0185193
0.108253
0.0194726
0.0561653
-0.0330986
0.110266
0.0464302
1.8217
0.0244317
0.0159869
0.023396
-0.007623
-0.0337877
-0.0253775
-0.0891974
-0.006874
0.0328365
0.272619
0.0996721
0.0166579
0.00554818
0.0208066
0.0157372
0.104403
0.0545756
0.0636478
0.0656441
0.0157372
0.104403
0.0545756
0.0636478
0.0656441

## Sheet: Figure2-jk
WT DTT-	WT DTT+		N545C DTT-	N545C DTT+		V39C N545C DTT-	V39C N545C DTT+
2.0892	-0.0030978		0.220028	-0.0244145		3.36068	-0.017037
0.212177	-0.0072839		0.0162823	-0.0030552		2.22667	0.0953372
0.277717	-0.0029483		0.631159	0.00246366		0.00669078	-0.0297316
0.0487301	-0.0182452		0.114139	0.163352		0.0315856	3.82672
0.153364	-0.0272224		0.0445289	4.19212		0.00215752	0.0596611
0.126629	4.34225		0.162049	0.0209341		0.0164274	-0.0192905
-0.024774	-0.0095858		0.105696	0.0384971		1.33654	-0.0140987
0.182867	0.00030301		0.22556	0.0592816		-0.103289	-0.0147406
1.13497	-0.0144915		0.182974	0.0484137		-0.0211324	-0.0143804
0.0843418	-0.0387961		0.0985692	0.00931918		2.20519	4.30578
0.0911568	-0.0233547		0.193775	0.0214982		1.78693	-0.0263701
0.218215	-0.0519703		0.152357	0.0112071		1.51901	-0.0109298
0.255531	-0.0146707		2.82205	0.0152576		-0.0442058	-0.0052733
0.0763753	3.31673		0.196181	0.0473277		1.38204	0.00913897
0.130335	-0.0205462		0.111396	1.52769		-0.030169	-0.0307164
0.0402219	-0.0130015		2.53187	3.60221		-0.211987	-0.0064373
0.066746	0.0214956		0.190365	2.23177		-0.0894339	3.95979
0.163673	2.2524		0.243493	2.80852		-0.0009301	0.00425753
0.29625	-0.0509319		0.243999	3.66339		-0.029961	-0.0338319
0.34323	-0.0069832		0.164161	0.0332941		0.0143922	-0.0108854
0.268197	-0.0216343		0.174061	-0.0112134		2.22721	3.12657
0.282822	-0.0186786		0.121885	0.0262504		0.73615	-0.0327185
0.25498	-0.0108079		0.231307	-0.320972		0.0472979	-0.014917
0.151146	-0.0046933		0.143776	0.112147		-0.18319	-0.0137254
0.188814	-0.0207868		0.135417	0.0778105		0.0225627	-0.0173489
0.227759	-0.0576584		2.1297	0.0711307		0.0302011	-0.0251079
0.267254	0.212464		0.152419	0.00469188		0.0643529	-0.0265007
0.118855	-0.0194639		0.164008	0.0171723		0.0195784	-0.0181026
0.178121	-0.0174061		0.0416697	-0.0027686		1.25421	-0.0108615
0.350878	-0.009044		0.156984	2.90628		4.1362	-0.0037685
0.284215	-0.0166253		0.0812249	0.0533313		0.0353932	-0.0270024
0.284599	-0.0157371		0.135953	0.0303474		0.0379056	-0.0059033
0.255349	0.0218042		0.199314	0.0475816		0.0300329	-0.0005112
0.274704	-0.036605		0.173967	0.0261013		0.00016591	-0.0075239
0.265235	-0.03375		0.200549	0.132674		0.0273706	-0.00679
0.310437	-0.0218099		2.97381	0.0374967		-0.0360898	-0.0350409
0.325787	-0.0138548		-0.415277	0.0498043		0.0454515	-0.0036181
	0.00653886		0.0886304	0.0356568		0.0369011	-0.0054912
	3.4861		0.198282	-0.0154988		-0.0341781	-0.0224298
-0.0104399	-0.0390074		0.210484	0.0536402		0.20008	-0.0246868
-0.0505895	0.0141958		0.0327935	0.014109		0.0507852	0.021499
0.0691244	0.00481194		0.109714	0.0097629		0.0462648	-0.0064229
0.00668206	0.0203431		-0.289865	0.025224		0.0730115	-0.0072647
-0.0915428	-0.0540028		0.0769715	0.0176149		0.0663648	-0.0023149
0.0189261	-0.0121289		0.0995113	0.0909091		2.14684	-0.0131367
0.029092	-0.0307692		0.0704015	0.118496		3.74775	0.0486803
0.0139666	0.0240073		0.0462854	0.0027234		-0.0157816	-0.0013316
-0.0097178	-0.0082069		0.0429418	0.0732082		0.025758	-0.0251472
-0.0347817	-0.0019944		-0.0327114	0.0214755		0.0058949	0.52027
-0.14169	0.00573825		0.0630933	0.00874243		0.0280563
0.00482393	0.00333333		0.117344	0.0301987		0.0241601	-0.0152482
0.0164355	-0.0083916		0.119001	0.00935745		0.0515742	-0.0071865
0.0344079	0.0165879		0.183475	0.0176208		0.0974892	0.0409781
0.00040753	-0.0132747		0.15106	0.0367777		0.189529	2.39079
0.0231124	0.00085324		0.128733	0.0253263		0.0329508	-0.0129386
1.7412	0.00907757		0.0153806	0.0627977		0.1588	-0.0079558
0.0358613	-0.0162126		0.137206	0.0311947		0.0935778	0.0237771
0.0084446	-0.0303842		0.0896939	0.092728		0.702212	0.0114586
0.146259	-0.0018149		0.0843679	0.0355638		0.0356473	0.00378468
	0		0.139067	0.0504479		0.0910542	0.00036896
0.00058483	0.0104818		0.00713851	0.0165775		0.0424517	-0.0089892
-0.0834101	-0.0159266		-0.0522248	0.033913		0.0759429	0.00533835
0.0873872	0.0334099		0.142482	0.00657067		0.108774	-0.0069701
0.0344058	-0.0012237		0.0978154	0.0201061		0.0836594	-0.023882
-0.0562595	-0.0002302		0.137554			0.600413	0.00470139
0.153662	1.25815		0.961746	0.080869		0.0979438	-0.0489411
0.0216547	0.0216222		0.0834882	-0.0652464		0.0789461	-0.0091652
0.00042723	0.0312123		0.0529644	0.0421471		0.0587575	0.0589041
0.0187166	-0.0460999		0.839252	0.00502537			-0.0166875
0.348681	-0.0262738		-0.0218118	0.0138517		2.09664	0.0138254
0.0468949	-0.0105537		0.0312054	0.0232616		1.27447	-0.0327598
0.0436905	-0.0205363		2.21884	0.00822712		0.0178261	1.36695
0.265707	0.0156941		0.00982367	0.00769416		1.82534	-0.0044838
0.303104	0.0295867		0.103459	0.0251185		2.59798	0.0314206
0.119335	0.0165559		0.152958	1.67523		1.36539	0.00605348
0.0728916	0.000735		0.129993	-0.0021329		0.0397517	-0.0127306
0.101239	0.00094534		0.0741571	0.0258493		1.26449	2.25925
0.0170061	0.0640014		0.0487181	-0.0185712		0.0295613	-0.0030669
-0.0045529	0		0.0442518	4.34712		2.425	-0.0216302
0.0789198	-0.0092798		0.0991852	-0.0096388		-0.0133062	0.00029011
0.100767	-0.0040456		0.113303	0.0312199		-0.0124794	-0.0019196
0.0611351	0.00253507		0.200127	0.907255		0.064797	0.00398529
-0.0119637	-2.76e-05		0.209265	0.0445195		2.17841	-0.0229804
0.123916	0		0.145358	0.0743098		0.786312	0.0139739
0.027936	-0.0030593		0.209181	0.002376		-0.0012434	0.00329777
0.0850359	-0.0009436		0.151099	0.00424726		0.057639	0.007459
0.0901062	-0.0056849		0.161939	0.0150098		0.0473162	0.0002784
0.124543	-0.0113544		0.16658	0.0284993		0.146945	-0.0118309
0.0879754	-0.0148109		0.130744	0.162124		0.130308	-0.0047552
0.088644	0.012768		0.161109	0.208174		0.098645	0.0118473
	-0.0505714		0.181416	0.0371929		0.054318	-0.0067188
0.0150697	0.0120088		0.164722	0.00276448		0.105199	0.00982991
-0.0271674	-0.0367025		0.133574	0.0456616		0.040735	0.0154643
0.00030259	-0.0366026		0.0747421	-0.003149		0.0348619	-0.0041571
1.55553			0.118502	0.0283275		0.0757123	0.00480071
-0.0252352			0.215959	4.40241		0.00725486	0.0235294
-0.0558713	0.0211506		0.226363	0.00864553		0.0694692
-0.0118104	0.0320045		0.161253	0.0198422			0.00311081
-0.0848331	0.0264603			0.00712129			-0.0312928
0.0254159	0.0396631		-0.0296205	0.0118888		-0.0095454	-0.0012794
-0.0210362	0.0205421		-0.0122766	0.0196998		-0.0754403	-0.0110126
-0.0213891	0.0761355		0.0116205	-0.0024657		-0.0987406	-0.0082757
-0.0064981	0.00978935		0.0116992	-0.031848		-0.0309374	2.47412
0.00953553	0.0720635		1.98186	0.0365201		-0.0798298	1.88471
-0.0076874	0.022211		0.0696256	1.54008		0.00214133	0.00245579
-0.0147922	0.0295031		-0.002994	5.37854		-0.0274728	1.52513
0.0063948	0.0395769		4.94497	-0.0032787		1.39068	-0.0249318
-0.0074607	0.0138162		-0.0060492	-0.0004242		3.00176	4.27126
-0.0055385	0.0532092		0.110834	-0.0051478		-0.141337	0.0124374
0.00962746	0.116653		-0.0230207	0.02792		-0.0525301	1.78272
0.0111664	0.0627208		7.78475	0.0107085		0.0137721	0.00541988
0.161951	0.0582886		3.18793	0.0323281		-0.0272908	0.0015061
0.0190593	0.0380024		0.00692902	2.02693		0.932069	2.14225
0.00983258	0.0418967		0.0296192	4.17491		7.08344	-0.0084843
0.00384099	0.0349821		0.0248942	0.0306381		3.54688	0.11721
	0.0210255		-0.0079015	0.0362065		3.33309	-0.0383566
0.138504	0.0242404		0.0293545	-0.0111574		0.0455098	-0.0122982
0.211502	0.00247835		0.0272923	0.0070411		0.0293593	-0.0069258
-0.117539	0.029877		2.10941	0.0221488		-0.148982	-0.0256932
3.73175	0.0321097		0.263657	0.374659		-0.0740268	-0.0430368
1.131			-1.522e-05	1.2295		1.73907	-0.0028368
0.189159	3.1194		1.14911	0.254154		2.55707	-0.0148422
0.0563073	0.0338182		-0.0018502	2.19432		-0.0473972	0.600556
0.176873	0.00565217		0.0012561	0.00517751		0.0529907	0.0613113
3.66949	0.669932		-0.0093914	0.0109436		-0.0895222	-0.0037603
0.156578	-0.0222936		0.0689652	0.021265		-0.0773876	0.0227447
0.111653	-0.0393548		-0.0099024	0.0301636		2.7168	2.03698
0.286573	-8.998e-05		1.22364	0.0375279		0.610782	0.00732131
0.259235	-0.0238741		2.4638	-0.0032128		-0.0273975	0.0243359
0.273899	-0.004119		0.00426484	0.0261215		-0.0295796	0.00226581
0.198699	0.0032677		1.25435	0.0165453		-0.146689	-0.0053187
0.17627	0.0526772		2.85362			2.82442	-0.002229
0.213615	0.0146021		0.0076157			-0.0131259	-0.0155584
0.261154	0.481298		-0.0338233	1.27311		-0.163234	-0.0058569
0.369356	-0.0139662		-0.0719429	0.00999067		-0.0749255	-0.0133638
0.229701	-0.001019		0.0592752	0.0245107		-0.0192579	-0.0112702
0.179827	-0.0279963		-0.0082957	1.90005		-0.100145	0.00779102
0.347409	0.0246566		-0.0385757	0.00565336		-0.152792	1.59414
0.152749	0.0189183		-0.0157163	0.0078749		0.0351291	0.0108991
0.0970418	0.0867052		0.0521824	0.0178393		1.69502	0.100367
	-0.0090816		-0.0012782	-0.0005485		0.029838	-0.0013993
0.0429751	0.00023135		-0.02367	0.308007		-0.149314	-0.0158896
0.0685121	0.00050932		0.0366479	1.69037		-0.0160637	-0.0055182
0.110871	-0.0040088		0.00366753	5.34069		-0.138937	0.00609413
0.255843	0.00349417		-0.0112244	0.0140671		0.132843	-0.0209439
0.00779673	0.00524451		0.0132551	1.58821		-0.0840482	0.0175471
0.0349496	-0.0200768		0.00615891	0.029551		-0.0607239	0.00114431
0.0101537	-0.0004196		0.0158059	0.0191781		-0.0223037	-0.0221218
0.0414701	0.0183299		0.00534889	0.0151518		0.0794777	-0.00054
0.104944	-0.0086009		0.0153746	0.0245699		-0.0105369	0.00647773
0.132181	0.0109994		0.0205354	2.76581		-0.037955	0.0324912
0.0260097	-0.0211629		0.0337549	0.0323504		-0.0936212	-0.0087685
0.019853	0.00493499		0.0207133	0.0320529		-0.0175209	-0.056185
0.0453005	0.0307008		-0.0050969	0.0118372		-0.0150248	-0.0007437
0.844136	-0.0028978		0.00574713	0.048177		-0.0608613	-0.0242926
0.026517	0.0357493		-0.0013419	0.0262987		-0.0545347	1.32625
0.0143158	0.010278		0.00361861	0.0358937		-0.0688107	-0.0305138
0.0137706	0.8486		1.99761	0.0307737		-0.0319387	0.00259419
0.0101168			1.07389	0.0207382		-0.0208822	-0.0228059
0.00439353	-0.0041882		0.00595073	0.0952504		-0.052399	-0.0193192
0.00243467	-0.0088603		0.0197188	0.055977		0.00458248	0.0352761
0.0111317	0.00295632		0.299385	0.0278657		-0.0416937	-0.015453
	-0.0185828		0.00425706	0.924311		-0.138809	0.0152339
	-0.0264418		0.62065	0.0408774		-0.0878488	-0.0305115
	0.00331147		0.0182228	0.0469602		-0.0368795	-0.0118915
	0.00256773		0.0318349	0.017917		-0.0308924	-0.0212036
	0.0254126		0.0109809	0.0189909		0.0145742	-0.0092535
	0.0124594		0.0200127	0.0263265		-0.0106727	-0.0120025
	0.0107187		0.0327028	0.0344735		-0.0925779	-0.0121708
	0.0159425		0.110624	2.28376		-0.0208332	0.0559314
	2.78333		0.0264106	0.55129		0.743668	-0.0114822
	0.0367615		0.0561025	0.0278101		1.45267	-0.0016285
	1.66574		0.0244948	0.0397763		-0.0943396	0.0053316
	0.010795		0.00042271	0.0120876		-0.0372079	-0.0169281
	0.0116633		0.028119	0.0908823		0.0752651	-0.0386791
	-0.0350511		-0.0076428	0.0238468		3.36844	0.0311285
	0.0162405		0.0228197	-0.0041152		-0.100955	0.0340663
	-0.0259108		0.0643422	0.0326333		-0.0023386	-0.0162942
	-0.0140405					0.00092364	-0.0041382
	-0.0086502			0.0049689		-0.0224463	-0.016882
	0.0085632		0.791477	0.008728		0.0434335	-0.0017973
	0.0145928		2.56295	0.00140941		0.0155506	-0.0125095
	-0.0066832		2.5325	-0.0049868		-0.035868	-0.0120273
	0.00655602		3.93011	0.0193908		0.0169533	-0.0168753
	0.0199507		0.00574472	-0.0224825		0.0425337	0.0139016
	0.00164464		3.57034	-0.0052599		0.0132815	-0.024549
	0.0386706		3.3244	1.8207e-05		-0.0153398	-0.0166154
	0.0138034		1.20602	1.87518		0.667386	0.00172058
	0.00433333		2.27957	14.112		4.6398	0.0300286
	0.0266546		2.7774	1.63641		0.0183817	-0.0051639
	-0.10654		0.0137572	1.37246		-0.179604	-0.0086535
	-0.006785		0.0930897	1.94331		-0.0283651	0.0358227
	1.00467		2.94314	0.0131257			0.0164706
	1.22611		0.689998	0.0056797		-0.104755	-0.0629903
	0.0165445		0.0054407	0.0161593		0.0256945	-0.0203448
	-0.0007704		1.7805	0.768005		-0.0676114	-0.0131955
	0.583101		0.0169416	0.00020239		-0.0334217	0.0118772
	0.00682403		0.0126971	0.0235026		-0.0773792	0.0419143
	0.0100289		0.0310804	0.00759216		0.0330909
	-0.0152581		0.00035211	-0.0149526		-0.0502398
	0.00934057		0.00569715	-0.0022275		-0.0803248	0.00037422
	0.0005795		0.0238071	0.0315678		1.12803	0.111202
	0.00157671		0.020442	0.0153253		1.51971	-0.0120032
	0.0140741		-0.0149096	-0.0464947		-0.140059	0.0185848
	0.0195596		-0.0188485	0.0277597		2.02325	4.1513
	0.0200803		0.00149298	0.0108676		-0.16834	3.02872
	0.00795594		-0.0135836	2.48328		1.84111	0.0495807
	0.00743514		0.0331938	0.00680459		0.00976556	0.00145782
	-0.0302848		0.00103374	1.97622		-0.160054	0.109073
	-0.0124432		0.00154919	-0.0417804		-0.0411788	0.311051
	0.00898702		0.00145312	-0.0523086		-0.145161	-0.0293289
	0.0424382		0.0124121	2.41785		-0.121083	-0.0158818
	0.020282		0.00762013	0.0215147		-0.260844	-0.0087239
	0.00534131		0.285931	0.00177261		-0.101289	0.00092196
	0.0123832		0.492625	-0.0118083		-0.070434	0.927953
	0.0105138		0.026995	-0.0066856		-0.087557	0.0346753
	0.044281		0.0250756	0.0239274		1.47289	-0.0130914
	0.00205048		0.00872197	-0.014776		3.3435	2.70026
	0.0206911		-0.0090789	-0.0164946		0.889941	0.00782858
	0.0294221		-0.0011742	0.0622123		-0.127585	0.00765516
	-0.005107		0.329228	0.0114632		-0.090197	0.0112997
			-0.0177619	0.0458298		-0.107886	-0.0017725
			0.294193	4.26933		1.43497	1.22636
	0.00256223		0.00404073	-0.007265		-0.0837832	0.863378
	-0.0228826		0.0220746	0.0696428		-0.0149254	2.35703
	0.0258982		-0.0008885	-0.0044227		-0.0296496	2.1308e-05
	0.0144601		0.0136795	0.139321		-0.0053435	3.20841
	-0.0131545		0.0151784	-0.0424733		0.693988	0.254323
	-0.0156146		0.0111895	0.0189078		0.987521	-0.0392263
	-0.000594		-0.048574	0.0879704		-0.102041	2.8399
	0.00498407		0.0112971	0.0955967		-0.0671313	-0.0083637
	-0.0155817		0.014222	0.0347724		-0.0425926	2.89219
	0.0146778		0.00726361	0.652654		1.90173	0.0346065
	0.00953354		0.00430374	0.0101462		-0.170352	1.03718
	0.0006393		0.0151611	0.0393733		-0.0661884	-0.0145839
	0.0362954		0.00917558	0.662914		1.11888	-0.0025857
	0.00365201		0.0162638	-0.0134678		-0.11415	1.38533
	0.00985635		0.0217095	0.00517647		-0.0615346	-0.0150956
			0.00598032	0.0085998		-0.142064	0.0852971
	4.78127		-0.0058427	0.0800594		-0.0433145	0.0242721
	4.43978		0.0149896	0.0039883		-0.0010302	0.0105691
	0.015701		-0.0028195	0.0198812		-0.100895	0.942035
	0.0416999			0.00942416		-0.141217	0.0103697
	-0.0042862		-0.0440551	0.0513607		0.0366746	0.0226143
	-0.0091564		-0.00572	0.0263812		-0.0400381	0.0236124
	0.00216376		0.255899	0.0166206		-0.0963741	3.67685
	0.00086307		0.00031043	-0.0136301		0.14311	0.0482138
	0.00692464		3.37146	2.24911		0.0120448	-0.0101027
	0.00095522		2.6193	0.140537		-0.0341309	-0.0015582
	0.00657382		0.00522164	0.0112243		-0.0144153	0.00131426
	0.0109251		-0.0098211	0.0301032		0.0622641	0.926255
	0.0144475		-0.0076909	-0.0238801		0.0389528	-0.0032771
	2.64668		-0.0321077	0.0447242		0.0272936	0.0299608
	-0.0002517		-0.0121581	0.105279		-0.0561364	-0.0099084
	0.113312		3.36502	-0.0424303		-0.055812	0.0343116
	0.0276319		-0.0317813	0.200075		-0.0439732	0.0293106
	-8.947e-05		1.13902	-0.0037139		-0.0344762	-0.006749
	0.0165423		2.36765	0.0268639		-0.0037242	0.0400476
	0.00834154		-0.0139759	-0.0411055		0.0134224	-0.0270575
	0.0117757		0.0112595	0.705522		0.0142061	0.00307785
	0.00191317		-0.002523	0.0141629			0.00198653
	0.0058961		-0.0026282	0.0100097			0.00665511
			-0.0226814	1.20859		0.888359	0.0480531
	0.652293		-0.0096623	0.0124841		0.0413528	0.0477527
	-0.0181979		0.294836	0.00988557		0.952776	-0.0013094
	-0.0367801		0.00140939	-0.0135459		2.66323	0.00031753
	-0.0310123		0.0292523	0.0224159		0.014152	1.24736
	1.09959		-0.0082689	0.00578035		-0.0039361	-0.0215857
	0.351933		-0.0229154	0.0145216		1.94186	0.0146197
	-0.0852946		-0.0158941	-0.0118264		-0.0055541	0.00995858
	-0.0152238		-0.0084695	0.00894627		0.144463	0.0162629
	-0.0559873		-0.0128352	0.0225926		0.0419011	0.00414534
	-0.066051		-0.0075587	0.0230518		0.0295343	0.0116054
	-0.0277625		0.00155989	-0.0616698		0.0403555	0.0109454
	-0.0057177		-0.0231827	-0.001901		2.03829	0.00240884
	-0.0246705		-0.0213857			0.0526717	0.0109484
	0.00588738		-0.0217833			0.777189	0.0167364
	-0.014051		-0.0114437	3.57977		0.0105496	0.0457736
	-0.0592613		-0.0179028	5.45954		0.356382	0.0663749
	-0.0408918		0.00378831	3.37046		0.0375604	-0.000562
	0.0486019		-0.0167362	0.206248		0.117949	0.00442422
	-0.0140578		-0.0050676	0.628215		0.0691071	-0.0218267
	0.119341			1.67938		0.0187532	0.00585444
	-0.0057004		1.4864	0.0583684		2.64181	-0.0124367
	0.0235418		0.00928316	0.301012		-0.0004543
	-0.0039395		0.137472	0.404714		0.656007	-0.0059172
	0.00868562		0.0352369	-0.0129226		0.00658176	-0.0040751
	-0.0087898		2.26297	0.0919373		0.771625	0.00068964
	-0.0211301		3.23559	0.139222		1.09996	-0.0051318
	-0.004982		0.00094211	0.122337		0.00236751	-0.0091818
	-0.0041689		0.514132	0.864604		0.974477	-0.0092608
	0.184388		0.0388145	0.159899		1.17032	0.0167447
	0.012454		0.0614889	0.0983036		0.119891	0.00078493
	-0.0569056		0.0585745	0.174565		1.81704	-0.0120355
	-0.002258		0.0568446	0.125832		3.57245	-0.017835
	0.00807239		0.256376	0.099181		3.0369	4.35545
	0.002018		2.5393	0.0709557		0.00902498	-0.0217498
	-0.0022872		0.0178653	-0.013965		-0.016811	-0.019602
	-0.0077388		0.0603636	-0.172516		0.0369503	-0.0354674
	-0.0234332		0.274232	0.0738162		0.233424	4.21496
	-0.0024657		0.061455	0.0840937		0.0229497	-0.0353633
	0.00812097		0.0445752	0.145067		-0.0123625	0.0961142
	-0.0469673		0.0528049	0.0127831		0.0087196	-0.0202026
	0.00133511		0.0404788	-0.0188604		0.00455015	-0.021832
	-0.0234411		0.258728	-0.063115		0.750314	-0.0105527
	-0.0820304		0.0398658	-0.018321		1.11596	-0.0258406
	-0.005444		0.00241998	-0.0271463		1.46673	-0.0087
	0.00264345		1.62829	-0.0507813		1.12489	-0.03712
	0.00201069		1.47711	-0.022866		0.743095	-0.0116425
	-0.0072295		0.0491816	-0.100776		1.84931	-0.0103579
	0.0696497		0.0370553	0.00788712		0.0063691	-0.0205681
	-0.0091329		0.0353588	-0.07081		0.0394415	-0.0297059
	0.00173855		0.0804856	-0.0551418		0.0267666	-0.0227018
	-0.0104852		0.0623031	-0.0030062		0.0339332	-0.0313437
			0.0526359	-0.0843875		0.0135582	-0.0043956
			0.0823664	-0.071646		0.740812	-0.0127144
			0.137251	-0.0688357		0.0116001	-0.0185852
			0.0682612	-0.0720489		0.00999345	-0.0540781
			0.0338517	-0.043134		0.00731496	-0.0411826
			0.0265775	-0.08183		0.0224602	-0.0403885
			0.0690014	0.0237368		0.0270456	-0.0267634
			0.0729865	-0.0461617		0.596031	-0.0390649
			0.0438413	-0.0302789		1.62657	-0.0100402
			0.0509877	0.00484058		0.843842	-0.044992
			0.0607293	-0.0138828		0.322781	-0.0079638
			0.0627059			1.08978	2.1896
			0.0501264	3.81575		0.53563	-0.0346745
			0.0697854	0.0137129		0.0372965	-0.0085833
				-0.0493121		0.0319646	-0.0157324
				3.8213		0.0118151	-0.0312791
			2.14653	0.031362		0.512261	-0.0358616
			1.30518	2.62923		0.00385847	0.910386
			9.519	3.38282		0.244339	-0.0380831
			2.65162	1.1922		0.00639685	0.00313761
			0.5235	0.275504		0.0451659	-0.0203476
			7.15572	0.0739797		0.25582	-0.0068231
			-0.02967	0.114632		0.590127	-0.0086338
			-0.0069935	0.00578614		1.08397	-0.015016
			-0.0175343	0.0449521		-0.014476	3.25302
			0.0502226	0.012594		0.00487113	-0.0181274
			-0.0564632	0.055184		-0.0008114	-0.0142444
			2.96901	0.0844059		-0.0002689	0.515311
			2.89471	0.00369387		0.00472424	-0.0449785
			0.0233751	0.0988554		0.0113665	2.07177
			0.0214488	0.00561468		-0.0238746	-0.0158554
			0.141056	0.0162142		0.0111197	-0.0230591
			0.0689088	0.00533385		0.0162006	0.205788
			0.134975	0.989466		0.00293878	2.23622
			1.00757	0.0833757		0.0270245	1.38995
			-0.0297311	0.0205692		-0.0193342	-0.0108126
			2.96621	0.0112557		0.00393955	-0.0109831
			0.450231	0.18495		0.00292527	-0.0248407
			1.10869	0.01102		0.0129438	-0.0028836
			1.32814	0.0280525		0.0127151	-0.0148295
			0.344966	0.0245574		0.0118844	-0.0014295
			0.721363	0.0650407		0.0193595	-0.0460843
			0.466243	0.693381		0.00968676	-0.0292481
			0.0233517	0.0402161		-0.0085724	-0.0423448
			0.00093806	0.0244635		0.0123846	-0.0179053
			-0.0002901	0.0375033		0.0231328	0.137509
			1.12231	0.0407632		0.773235	-0.0306063
			-0.0032675	0.0378319		0.00811962	-0.0152848
			0.0826525	0.029863		0.0129464	-0.0300198
			-0.0018331	0.0198897		0.0190707	-0.0443327
			0.210908	1.14973		-0.0025891	-0.0233128
			-0.0095547	0.00982801		0.0239434	-0.0177544
			0.0228257	0.024085		0.00506915	-0.0389043
			0.0111265	0.0153909		0.0448699	-0.0207964
			-0.0397234	0.0298347		-3.236e-05	-8.077e-05
			0.146436	0.00038904		-0.0100519	4.4732
			0.0206995	0.0288766		0.030992	-0.0360988
			0.0149983	0.0373145		0.336163	-0.0092904
			0.00929129	0.0575989		0.00475584	-0.0210444
			0.039421	0.0206401		0.287044	-0.0145971
			0.657246	0.0355271		0.00726683	-0.0047587
			0.456761	0.0526567		0.018833	-0.0258314
			0.0344874	0.00549044		0.0148036	-0.0192547
			0.0075	0.0965163		0.0134348	-0.0106482
			0.0289389	0.0161943		0.011994	-0.0135698
			0.0872641	0.0509054		0.00234293	-0.0238978
			0.00013965	0.0103992		0.0192468	-0.0198892
			0.0422938	0.0463411		0.0205251	-0.0253714
				0.0422812		0.0878545	-0.0245253
			0.129568	0.117383		-0.005305	-0.0271035
			0.197694	0.0167598		0.0162228	-0.0060067
			0.123441	0.0344484		0.0300766	-0.0217053
			0.027586	0.045809		0.38209	-0.0306821
			0.118299	0.0670147		0.268798	-0.0696588
			0.0677133	0.0252072		0.300461	-0.0100659
			0.0400797				-0.0449303
			2.42018	-0.0752448			-0.0208363
			0.189553	3.57633			-0.0510901
			0.125054	-0.006041
			0.251746	-0.0035934
			0.080715	-0.0077324			0.66627
			0.11744	0.0795007			2.36538
			-0.0151744	-0.0035037			1.56915
			0.155011	-0.0248177			0.677
			0.153418	-0.005686			0.755482
			0.103342	0.0217734			0.835554
			3.85033	-0.0215012			0.506813
			0.104422	-0.0188868			1.372
			0.195928	2.64808			-0.0024498
			0.16483	-0.049785			0.315705
			0.201805	-0.0019288			0.00221619
			0.184141	-0.0157651			0.079634
			1.65228	2.83455			0.0100316
			0.138699	0.669148			0.281189
			0.129971	0.0207885			3.86426
			0.0657996	0.00526722			1.08691
			0.129387	0.0223235			0.0338745
			0.132868	0.00843161			2.51163
			0.159733	0.00310058			1.5303
			0.122348	-0.0219376			1.90682
			0.203484	0.00169934			0.186994
			0.174508	-0.0004044			3.52105
			0.126613	-0.0017193			0.0863447
			0.19036	0.0183299			0.00779169
			0.123994	0.0176137			-0.0177288
			5.91943	-0.0004724			-0.0046373
			0.102315	-0.0018844			-0.0318271
			0.0764796				0.0075352
			0.157758				0.955653
			0.0536012				0.182469
			0.175916				0.00455745
			0.150149				0.00950902
			0.136714				0.0445597
			0.183872				0.0144039
			0.171391				0.0254425
			0.15635				0.0055506
							-0.0158691
			-0.0719292				0.0495208
			-0.0343195				1.17891
			-0.0741557				1.11869
			-0.0379894				0.0277557
			-0.114517				0.122864
			-0.0345813				0.149041
			0.125807				0.0416865
			-0.0350236				0.0171818
			-0.0501712				0.0117373
			0.0913243				0.0952011
			-0.0224839				-0.001
			0.323665				-0.0129531
			-0.0420989				0.0455469
			-0.0282875				0.0370697
			-0.0470067				0.746901
			-0.0675563				0.815497
			-0.0455689				0.691557
			-0.0300461				0.0319287
			-0.0999859				0.577905
			-0.0640571				0.565206
			-0.0547667				1.30049
			-0.0714399				0.0576716
			-0.0885551				0.0164024
			-0.056816				0.0216407
			0.0393967				2.40665
			-0.0180301				0.0271933
			-0.0708038				-0.0366221
			2.49783				0.019356
			-0.0263252				0.0071485
			-0.0410356				0.0107247
			-0.0158337				0.00816365
			-0.044119				0.00184117
			-0.0595381				0.0119273
			-0.0595306				0.0228037
			-0.0445534				-0.0120977
			-0.0342738				0.00743089
			-0.0063333				0.00491504
			-0.0752051				0.0211047
			-0.0248047				0.0235305
			-0.0316619				-0.0357549
			-0.0412205				0.0261815
			-0.0510779				0.0222367
			-0.0447553				0.0281095
			-0.0145356				0.102143
			-0.0695366				-0.0696165
			-0.0155181				-0.0826877
			-0.0200472				0.0195945
			-0.0341564				0.00206255
			-0.050279				0.0650699
			-0.0617356				0.00382086
			-0.0501175				0.0222523
			-0.0140163				0.0135772
			-0.0387881				0.0120482
			-0.0865862				0.00547774
							0.00872631
							-0.0015973
							0.0325814
							-0.0113072
							0.00041432
							0.0139976
							0.0295004
							0.00233873
							0.0141996
							0.0634111
							0.00993558
							0.0114786
							0.024284
							0.0203184
							0.0502856
							0.006272
							-0.0066834
							0.0114348
							0.00501406
							0.0272142
							0.0446489
							0.0159438
							0.00517279
							0.00706765
							0.00690399
							0.047838
							0.00923248
							-0.019631
							0.0283971
							0.00385072
							0.00272558
							0.0166428
							0.0286661
							0.0347577
							-0.0036386
							0.029654
							0.0179943
							-0.0123958
							-0.0028613
							0.0283951
							0.0777245
							0.0192746
							0.0280736
							0.00375276
							0.00076948
							0.023914
							0.0122632
							0.0094457
							-0.001834
							0.00176956
							0.00940225
							0.00886936
							-0.0013415
							0.0269224
							0.0117661
							0.0252893
							0.00636178
							0.0145499
							0.0270104
							0.0232203
							0.275039
							0.0202639
							0.557642
							0.569053
							0.00663092
							0.0114011
							0.0109054
							0.0105393
							0.0237706
							0.00813771
							0.0206236
							0.288998
							0.0153017
							0.606239
							0.472313
							0.796524
							0.234397
							0.00428754
							0.0181051
							0.00031338
							0.00759889
							0.051038
							0.0163384
							0.00448828
							0.00998442
							0.115321
							0.0227992
							0.00534383
							0.0155127
							0.0284488
							0.0174745
							0.0169423
							-0.0183486
							0.0205345
							0.00810704
							-0.0033492
							0.00169621
							0.00876332
							2.80161
							0.0099698
							0.00332226
							0.016241
							-0.0128428
							0.00063959
							0.00881432
							0.00909767
							-0.004323
							0.010206
							0.0193334
							-0.0020585
							0.0266771
							0.177538
							0.00809029
							-0.0169606
							-0.0016385
							0.00457227
							0.025992
							0.0267636
							0.0260082
							0.0258003
							0.00547722
							0.0112659
							0.0163243
							0.0243858
							0.694308
							0.495706
							0.0388034
							0.375297
							0.211879
							0.264729
							0.438074
							0.300056
							0.00310823
							0.022405
							0.0196182
							0.0261789
							0.0191209
							-0.010655
							-0.0138328
							0.00283286
							0.0261675
							0.0236641
							0.0500183
							0.0265858
							-0.0194163
							0.0136714
							0.00496722
							0.0085808
							0.0218775
							0.305588
							-0.0059645
							0.0148903

## Sheet: Figure3-bc
B-WT	B-F568A	B-F569A	B-Y572A
2.43491	1.31678	1.63022	0.0359874
-0.0117516	0.0348619	1.66868	0.0699305
0.0426476	1.73815	0.0506399	0.0173419
-0.0110407	0.0749241	-0.0014813	-0.0063151
0.020811	1.39514	2.07557	0.0265155
0.0131118	0.754834	4.90955	0.0409664
-0.0080212	-0.0096892	6.79228	0.0763674
0.00105173	0.101818	0.0556648	0.0127852
-0.0267731	2.36906	2.7428	0.0540675
2.19823	0.493898	1.90416	0.0688292
0.00022872	0.171602	0.688952	0.0521838
-0.0206827	0.813814	0.0659868	0.0370144
-0.0108091	0.346576	4.47673	0.0674403
0.0180131	2.05599	6.24878	0.0244536
0.0559925	0.00783875	0.973878	0.0118887
0.0185713	0.0114982	4.38026	0.0127791
-0.0058731	0.0224475	1.79005	0.0130356
1.01292	1.81969	2.29617	0.0126042
0.0713786	1.34926	3.56096	0.0220441
0.107758	2.92238	0.0797966	0.0404785
-0.0168286	0.871049	3.2128	0.0839827
-0.0029552	1.1383	3.91383	-0.0096283
-0.0007261	1.09415	3.24994	0.0211804
0.690764	0.00426036	3.67001	0.0231461
-0.049719	0.0208494	2.13026	0.0375676
-0.0560921	-0.0209519	2.28321	0.048363
-0.0328017	0.0261288	0.0661645	0.0361572
-0.0231666	0.0361256	0.187056	0.013
0.0600221	-0.0523376	0.0660262	0.00446484
0.210918	0.0383044	0.049713	-0.0188442
0.0999878	1.42963	2.97837	0.0407859
-0.0099095	0.0130421	2.56608	0.0336106
0.030203	0.00970338	1.65544	-0.0178551
0.126847	0.844298	0.0921394	0.0073227
4.79696	1.13951	0.0860186	0.0233184
5.62895	0.93708	0.390026	0.0586966
1.80679	0.0243016	0.123415	0.0212551
0.00738819	-0.0873308	0.0948846	0.0156796
-0.0027192	0.0952856	0.0893494	-0.0081468
0.0123293	0.00867245	0.497872	0.0277293
0.0165644	0.537647	0.127767	0.0295299
-0.0033163	1.01358	0.0440224	-0.0095053
0.0144346	1.08703	0.0587206	0.0435883
0.410039	1.73513	0.0611775	0.0147785
-0.0079541	0.141177	0.0166613	0.0536545
-0.0056274	0.0152148	0.0595993	0.0392311
-0.0179597	0.0335037	0.0577375	0.0288729
-0.0341608	0.381597	0.0911119	-0.0057794
-0.0149809	0.0986768	0.350609	0.0397882
-0.0408694	0.007834	0.21466	0.0123393
-0.0112803	0.0238362	0.105628	0.00596722
-0.0255916	0.0923446	0.12316	0.0506961
0.00137339	0.0399343		0.0543337
-0.0157679	0.00427611	2.08263	0.0717531
-0.0062473	0.0651859	0.27367	0.124318
-0.0162842	0.00474689	1.21778	0.030927
0.0269653	0.0827149	3.87932	0.0128505
1.36507		1.83795	0.057862
0.0168592	0.01085	1.62025	0.0363565
0.0357328	-0.018933	0.481705	0.0116274
-0.003613	0.00162923	0.0144116	0.0197895
0.00228301	1.4557	0.0308082	0.0345123
-0.004853	-0.0480769	0.00467172	0.0703182
-0.0057108	0.668484	0.0118214	0.0186004
-0.0082948	0.00461743	0.521433	-0.0536628
1.98371	0.896821	0.448168	2.20738
0.0291424	0.877464	0.49483	-0.0013177
-0.0050109	1.80493	-0.0003416	0.0149383
-0.0012953	2.79831	0.0102425	0.0382284
0.00670067	3.28724	0.00221651	0.0529013
4.26105	5.95824	0.0106805	0.00643756
0.36235	2.24861	0.0344133	0.00324268
0.868236	0.0334291		0.0220358
0.0794613	0.0604158	3.16057	-0.0344443
0.550486	0.0104085	0.552733	0.00739238
-0.0066258	0.00057808	3.22396	0.0499582
0.00220126	0.0241735	1.31343	-0.0211004
0.0378383	3.26064	0.0347428	0.0534081
0.0358758	-0.00858	2.53107	0.0356434
-0.0178979	0.0152512	0	0.128181
-0.0136588	0.0239478	0	0.0449548
-0.0218115	0.59837	3.18776	0.00721649
-0.0716654	0.621202	0.00713237	-0.0082063
2.76763	3.75183	0.254658	0.0933346
3.18403	0.124352	3.14113	0.083936
4.29335	1.3507	0.16336	0.0467365
0.0970848	0.52723	0.0104379	0.0838922
0.0330558	1.48447	0.810861	0.0840108
0.0843453	0.511331	3.47482	0.0722846
-0.0296386	-0.0087243	0.0169811	0.0431381
2.52384	0.542655	0.251219	0.0501542
0.495477	0.0215009	0.810298	0.0536261
0.415924	0.719658	0.0518375	0.0623111
4.91814	0.0363521	0.0738772	0.0338106
0.125436	0.991822	3.95997	0.0229615
0.545124	0.989925	2.18238	-0.0438603
0.0492554	0.0250974	2.021	0.0359728
-0.0012376	3.00364	0.0342986	0.0567211
0.0246839	0.608318	3.75731	0.0440419
0.0143433	2.04789	2.77023	-0.0244654
0.0174609	1.08969	0.205117	0.034943
0.268714	0.817162	0.358003	-0.0108243
-0.0048896	-0.0357697	0.0104358	0.0460497
-0.0070518	2.91579	0.350355	0.0837244
-0.0008646	1.20291	2.96749	0.0661796
0.018318	2.18526	0.89446	0.0386707
0.0405987	0.626136	2.35078	0.0362683
-0.0040997	0.226944	0.098197	0.0685263
-0.0057353	1.70237	3.39859	0.0905571
0.0148094	2.66306	0.0478635	-0.0001183
0.032064	0.127323	0.0370468	0.036777
-0.0034319	0.00445342	0.492595	0.0393375
-0.0072557	2.14497	0.070846	0.0282845
-0.0010217	2.64341	0.542535	0.0388498
-0.0017139	2.28375	0.0114873	0.046792
0.0094685	0.0297092	0.0126817	-0.11004
0.0420866	-0.0142146	0.0683453	0.0286513
0.049438	-0.0106463	0.0229161	0.0629221
-0.0011213	3.71154	0.0118613	0.0433872
2.14375	2.84943	0.011497	-0.031718
4.58009	-0.0050753	0	0.0630022
0.167477	0.348704	3.21421	0.04973
-0.0101724	0.0158613	0	-0.0299059
2.94934	1.43029	0	0.00084214
	0.518725	0.0222917	0.00728324
2.46084	0.175659	0.0857651	0.0582436
0.0269611	0.453279	0.032569	0.0720739
-0.0153181	0.760636	0.0525068	-0.026452
2.13177	0.199442		0.0310262
-0.0224945	0.0676722	5.99922	0.00616617
-0.002922	0.420292	0.0111446	-0.0259178
0.00697475	0.0588391	3.21431	0.00914077
0.0045382	0.0641914	3.5091	0.0489114
-0.0022623	0.726158	0.0540521	0.0139294
-0.0098459	0.410921	0.680073	0.00361527
1.71116	0.173978	5.2587	0.049586
0.00910273	0.407765	6.63851
0.0568627	-0.0023739	5.24325	1.1979
3.49559	0.103756	0.151035	-0.0273266
0.160375	0.0390571	0.0128552	0.0244679
0.00398744	0.0106624	0.0280762	0.00758026
0.00095863	0.205788	5.06045	-0.010846
0.0140845	-0.0361428	0.21947	0.00160233
0.006657	-0.0010544	2.92119	3.47975
1.45936		1.38248	-0.0083239
0.0843819	0.0162649	-0.0268988	-0.0143142
2.20364	0.134318	5.6206	0.00907546
-0.0086453	1.05626	0.0625558	0.00082858
0.00052073	0.166766	0.0633882	0.0439872
-0.0005258	0.00962648	5.13601	3.6563
-0.0126174	0.958608	3.63373	-0.0018372
0.00618975	0.0301575	0.010145	0.0289225
1.5763	0.0625287	2.78022	0.0304557
2.87652	2.27488	4.11223	-0.0143101
0.00157878	0.0610194	0.103792	-0.0004507
1.17416	1.13961	0.0784327	0.0546027
0.193102	0.0308746	-0.0197503	0.0130051
-0.0141134	0.0113379	-0.0118241	-0.0013091
3.20306	1.11798	0.0347403	-0.0007567
0.0157741	0.0266127	5.4339	-0.0133202
-0.0284846	0.910858	0.00625813	0.0164033
-0.0014006	0.610441	2.34038	0.0118306
-0.006928	-0.0792925	2.47893	-0.0272399
-0.0090112	-0.000664	5.01367	0.00634862
0.0974084	3.10228	0.933836	0.0904056
0.0111175	0.774545	4.17758	0.00669014
0.00072956	1.04813	6.3318	-0.0103327
0.012156	3.2019	0.0744708	0.00246094
-2.865e-05	1.80871	5.27645	0.00305598
0.22364	0.583376	0.0494942	-0.0144328
0.0224142	0.0300809	3.77924	0.133192
0.033282	1.34252	0.0249812	0.00877926
3.43372	0.0318413	-0.0301703	0.00542652
3.53335	0.285363	-0.0186598	0.00183083
0.398567	0.00808116	6.84689	-0.0019087
0.660312	0.242625	0.0458673	0.00014699
-0.0487498	1.86712	4.57037	-0.0381344
0.0171763	1.79835	0.0691588	0.0481119
0.374692	2.87613	0.039814	-0.0003904
3.90459	0.0265216	4.43913	-0.0293673
-0.0023483	0.313252	0.0259272	0.130574
-0.015504	1.90117	0.0417147	2.76286
0.0117326	0.504225	0.0292052	1.54365
3.46334	0.0227108	3.62814	-0.0082393
3.04121	2.76725	0.0231394	0.0070416
0.00599936	0.12871	3.81572	-0.0015778
-0.004301	0.0395833	0.297164	3.02558
0.00968565	0.0521666	0.0554686	0.00535691
0.00552379	0.00701181	0.0264422	0.133901
0.0172291	0.27039	5.01616	-0.0167839
1.5313	0.0134999	2.14164	-0.0158455
0.00527005	0.0338585	0.0764017	0.00735895
0.0900156	0.00355118	4.81684	-0.172704
0.0116026	0.0361361	0.413715	0.00063933
0.0497824	0.0932315	5.36127	-0.0543373
2.1818e-05	0.0341065	0.0479326	0.0216734
0.0167246	0.0283452	0.0675903	0.00820045
0.0126924	0.00154238	3.92005	0.00672312
-0.0109027	0.03556	0.340091	0.0195518
0.026991	0.0260577	0.037215	6.365e-05
0.00168765	0.0567086	4.97006	-0.0256815
0.548619	0.0415298	0.25063	-0.0105485
-0.0015073	0.0368331	6.36918	0.00106692
1.76749	0.0293625	1.95171	0.00259657
2.53695	0.00285552	-0.0741514	0.00552449
1.99844		0.602176	0.0438578
0.0318148	2.01186	0.0456277	-0.0505594
-0.0045886	-0.0107433	5.65756	-0.000999
0.498839	1.09017	0.0791842	4.76597
1.53328	2.14979	0.0594819	0.00662902
1.62106	1.73732	0.0360811	-0.0003737
-0.0028331	0.979977	-0.0395684	0.0035539
0.0478226	0.870789	-0.0117316	-0.0124767
0.00137349	2.87246	0.00745884	0.0256222
0.00347159	0.827372	0.0708217	-0.0023563
1.87945	0.369062	-0.0209093	-0.0092945
-0.0013666	0.661068	-0.0264839	0.0243757
-0.0103303	1.55686	-0.0013165	0.00384691
0.0210804	0.5	0.375948	0.00183635
-0.0034211	3.7406	0.00437774	0.0301166
-0.0030541	0.527207	0.0765495	0.0174337
0.0260257	1.08739	0.0976165	0.0197432
0.597704	0.682151	0.133644	0.0260608
0.0202009	2.22219	-0.0739596	-0.0155713
0.0387632	0.782293	-0.0307397
1.54021	0.45995	0.0135874	1.20834
0.552808	0.595637	-0.0148985	-0.0748225
0.00722824	0.465689	0.0310095	1.47523
0.00388512	1.08484	0.0120019	-0.014929
-0.0018525	0.315989	0.0556051	-0.0333611
0.00297449	0.280414	0.0491999	0.222261
0.0165418	1.96145	0.0437369	-0.0195764
-0.005392	-0.0282809	0.0833059	-0.0364991
0.00853993	0.087793	0.0309832	-0.0014972
-0.0233758	1.7984	0.166002	-0.0576143
-0.0018618	0.387027	0.0761035	-0.0128507
0.0504138	0.376321	0.0712939	-0.0209214
0.00393207	0.495625	-0.0012823	-0.0105029
0.0272148	0.348742	6.11899	-0.0011146
0.00479035	-0.0123899	4.00399	3.87184
-0.0112897	1.34258	0.238005	-0.0265957
0.0681686	0.270675	0.0825575	7.43994
0.016314	0.53914		-0.0478921
-0.0169469	0.132514		-0.0375653
0.045766	0.155408		-0.0254821
-0.006107	0.276935		-0.0545825
-0.0145635	0.00140939		2.55037
0.0276913	2.8411		-0.0459169
0.0410799	0.659971		-0.0334277
0.00742316	0.00121717		-0.0515016
0.761041	-0.0255694		-0.0566194
0.757911	-0.0169843		-0.0445136
0.0137216	-0.0063879		-0.0119129
0.198812	0.0521996		-0.0049466
	-0.0153689		-0.0257117
0.0128592	-0.0251101		-0.0192046
1.61154	-0.0161012		-0.0415455
-0.0155425	0.277724		-0.0178786
-0.01489	0.123551		-0.0163278
0.018992	-0.0034163		-0.0064745
-0.0420923	-0.0035478		-0.0547613
0.00586736	-0.0162443		-0.042711
1.85949	-0.0002717		-0.0157225
-0.0156517			-0.0422268
0.0502058	1.0526		-0.0395177
0.00218514	1.3157		-0.0360545
0.0249882	0.468974		-0.0438421
0.0184047	0.00627927		-0.0454191
1.29381	1.89331		-0.0168503
-0.0198525	1.51612		-0.0115968
2.5733	0.672157		-0.038695
0.379197	0.75414		-0.0485484
0.542362	1.03289		-0.0346976
-0.016999	2.32274		-0.0367122
0.00215822	1.40462		-0.0377867
-0.0086742	0.0309098		-0.0226664
0.00188476	0.958751		-0.0112082
-0.0030467	0.94412		-0.0695359
0.00090359	0.269443		-0.0235886
-0.002591	1.25159		-0.0251207
0	0.408215		-0.0502667
0.00144067	0.156865		-0.037216
-0.0179956	0.392384		-0.0073181
0.014649	0.524188		-0.0335229
-0.0084491	0.0274087		-0.022326
0.623015	1.04562		-0.0158931
2.59633	0.802892		-0.0907155
0.00091403	0.329184		-0.100866
2.8677e-05	1.0588		-0.0045527
0.0136847	0.317364		-0.011901
-0.0283554	0.270576		-0.0068581
-0.0110525	0.263801		-0.0148628
-0.0083964	0.732802		-0.0126328
0.0273759	0.379145		-0.0275731
-0.0046615	0.687266		-0.0063605
-0.0008917	0.510111		-0.0128284
-0.0287419	2.23602		0.19398
0.00980262	0.424286		1.34845
0.00793505	0.273416
2.16182	0.233288		0.120989
1.7522	0.243758		-0.0079075
1.15195	0.329971		0.136234
4.24967	0.291459		0.144867
4.05549	0.695057		0.12835
2.03183	1.01959		5.0303
2.77095	0.274232		5.45845
-0.101136	0.292344		0.0774286
4.54035	0.0398787		3.57752
3.54782	1.01804		0.0846033
4.94179	0.174626		0.0317665
0.719224	0.596704		2.63223
1.45371	0.379657		0.180147
0.00521775	0.38361		0.0291606
0.28032	0.622755		0.0878521
0.0109388	0.246818		0.188028
1.1641	0.693958		0.444564
0.00232205	0.598355		0.119379
-0.0461286	0.536094		0.109926
-0.036753	0.747322		0.158318
0.00204659	3.79801		0.173809
-0.0092174	-0.0058394		0.147793
-0.0013731	0.00064061		0.0631516
0.00461267	0.115384		0.13689
0.00772787	0.007102		0.0336654
-0.004613	0.00238505		0.105885
-0.0292809	0.0111404		4.61667
0.00338504	0.0285652		2.81153
0.00477838	0.0322916		0.019451
2.62707	0.291613		0.145948
0.0123689	0.0167873		0.0176464
0.0019344	0.0111813		0.0448906
-0.0171784	0.030967		0.033489
0	0.0151596		0.861618
0.0132093	0.0251233		0.151874
0.0198603	0.0220088		0.187596
-0.0005434	0.33961		0.107596
-0.0021104	0.0203809		0.132745
0.0595495	0.0183727		0.151924
0.0596286	0.0269026		0.184832
-0.0055896			0.13767
-0.003928			0.106759
-0.0042063			0.24194
2.108			0.311511
-0.0152129			0.259517
0.198752			0.290218
3.00558			0.281572
1.78554			0.141174
0.294947			0.0960711
3.44006			0.129507
0.396105			0.263175
-0.0240904			0.306588
0.0722917
-0.0167892			3.67568
-0.0414031			-0.060636
0.0670751			-0.0046177
1.18838			0.013984
0.180276			0.0102827
0.0443283			0.137511
0.0439033			0.0146356
-0.0152872			0.0447169
0.652454			2.79514
0.0123255			0.729282
3.97155			1.08167
2.19248			0.0088589
0.0212766			0.00401535
-0.0289082			0.00779013
0.00028033			0.371478
0.00978409			0.0523193
-0.017171			0.0449072
0.0188028			0.0044957
-0.020427			0.00465742
0.0127163			0.00317047
0.00613409			2.84815
0.0220181			0.00884047
0.00226818			0.0139637
-0.0024425			0.280278
0.0110497			0.264176
0.370079			0.0149944
-0.0040912			0.0181881
0.0110265			0.0310022
1.42969			0.0251378
0.011046			0.0081389
0.00450756			0.0274577
0.00537623			0.00585075
0.0113331			0.0298174
-0.0133771			0.0091796
0.0230359			0.00692322
-0.0115321			0.0173075
-0.0015404			0.0227992
0.00234251			-0.0252377
0.00476923			0.0103445
0.00968425			4.59949
0.0109135			0.0177251
-0.0006385			6.0768
0.0222658			0.59504
-0.004091			-0.0005504
0.00767251			0.007188
0.0016026			0.00122897
0.00322637			0.0201823
0.00590398			0.00744994
0.0101092			0.0264632
3.08311			0.11137
0
-0.0057527			-0.11257
0.0218189			0.0088783
0.0160416			0.00681966
0.00789054			-0.011358
0.0281186			-0.0006568
0.00576362			0.0146959
-0.0084301			0.00354335
-0.0243143			0.01347
0.0124841			0.00511073
0.00844319			-0.0006728
0.00035241			2.80158
-0.0193414			0.0183377
0.00580249			0.0218388
0.00468365			-0.0153233
			-0.0084103
			0.01036
			0.00441683
			0.00784827
			-0.050316
			3.65515
			-0.0499104
			0.0421511
			-0.0955272
			-0.0348058
			0.385585
			-0.250297
			-0.0414942
			0.254515
			-0.0232754
			-0.0320802
			-0.0019892
			-0.0736336
			-0.0573296
			-0.045837
			-0.0693054
			-0.107138
			0.772878
			-0.0972956
			-0.0773454
			-0.120299
			-0.0441547
			-0.0667313
			-0.0738399
			-0.0619217
			-0.0290477
			-0.0614873
			-0.0478961
			-0.0232558

## Sheet: Figure3-ef
WT	V44K	Q477K	N571K	I574R	A575K
3.53095	3.7859	3.03177	1.40445	-0.0034461	1.00136
2.45217	0.268297	1.7546	0.933675	1.50453	0.997935
2.36707	0.504277	1.88076	0.858276	0.0871766	-0.0255453
4.09371	1.20697	0.88035	0.683693	2.03608	1.35478
2.81111	0.7844	0.0198403	0.680561	1.51644	0.492295
2.98029	0.637191	1.3493	1.03214	1.52635	0.656022
1.77972	0.607459	2.56539	1.12728	2.13263	0.288801
1.9413	0.267867	2.59298	0.559905	2.06878	0.854106
3.1763	0.66631	2.07234	1.11912	1.52386	0.806127
2.91918	2.11548	1.00444	0.950654	2.04978	1.49949
2.47056	1.37244	0.263487	0.945174	2.11872	0.888063
2.97368	0.877031	3.78415	0.914039	2.01465	1.23661
2.51854	1.27629	0.8669	0.860582	2.23752	0.997727
2.0327	1.64106	0.834581	0.708393	1.84133	1.60946
2.72621	0.769082	1.42636	1.15079	2.02338	0.658265
2.73671	0.339055	1.29206	1.05759	0.898403	0.603284
4.04796	0.913204	0.674643	0.559466	1.81559	0.422834
1.77044	0.326699	2.03796	1.09867	1.63479	0.0836433
1.59218	0.43851	0.420287	0.76763	2.40477	1.94109
0.0361337	0.339241	0.376121	1.02667	2.49066	1.16331
-0.0050891	0.273992	0.367084	1.02135	1.41599	0.765282
-0.0049834	0.487673	0.466563	1.19481	2.17845	0.616218
0.0112263	0.278487	0.0137503	1.19167	-0.0140735	0.460859
0.00133869	0.442014	1.62673	1.56604	1.39867	0.887118
0.235395	0.379172	0.392017	1.30917	1.70099	0.725695
-0.0295389	0.7256	1.1525	1.34873	2.52742	0.590374
0.294947	0.503968	0.437997	1.02256	1.80351	0.45332
-0.0939922	0.278621	0.342333	0.803587	2.97257	0.572773
-0.001297	0.246245	0.304762	0.436486	1.90274	0.543157
-0.015493	0.252231	0.578719	0.483487	2.5353	1.39625
-0.0214669	0.263015	0.533975	0.623643	0.249853	1.12572
-0.0552172	0.275791	-0.0246161	0.69039	2.25192	0.405476
-0.0207175	0.429725	0.318986	0.607165	0.336315	1.39334
-0.0686427	0.31505	0.0234984	0.759095	2.41328	1.0725
0.294964	0.292561	0.269414	0.666309	2.65649	1.36889
-0.0065502	0.264415	0.0970823	0.684804	-0.0196417	0.540457
-0.0186143	0.194	0.0271677	0.561998	0.0247549	0.665559
0.340111	0.236223	0.0228072	0.444315	-0.523303	0.558033
0.0167038		0.0267982	0.594047	0.268296	0.363647
0.631866	0.957282	0.395887	0.771711	2.73857	0.507141
0.156409	0.0231074	0.256381	0.803116	1.34011	0.759057
2.96394	0.488921	0.289622	0.716804	0.00467744	1.27297
0.275362	0.675472	0.259554	1.17983	0.40232	1.09053
0.00888889	1.09978	0.302688	0.748296	1.86251	0.676239
-0.0208333	0.872905	0.0675319	0.958683	1.72775	1.2515
0.0597668	0.0274051		0.959309	-0.0014819	1.63724
0.375959	3.97942	2.19361	0.8804	0.806545	1.34684
0.507375	2.64847	2.02771	0.81985	-0.0134539	1.62777
0.00609756	0.617432	3.17307	0.54167	0.0423165	1.67945
1.28272	1.03518	0.602218	0.688997	2.33195	1.0397
1.2243	0.27481	0.88998	0.545952	1.43473	0.799443
0.449814	0.455742	0.0593216	1.11696	0.250083	0.817841
0.28169	0.167885	1.63953	1.02157	1.02724	0.63493
0.191358	0.883277	0.61083	1.32756	-0.0032615	0.780576
0.0467581	0.222734	0.00410078	1.41741	-0.0292724	0.959698
1.11565	0.161784	0.0324272	0.489561	-0.0310508	0.881591
0.0248201	0.577558	0.035349	1.05872	2.4225e-05	0.160337
0.163162	0.585568	2.45013	0.861336	0.017892	0.473855
0.517411	0.519911	0.0958271	1.23507	0.171034	0.543457
0.291587	0.609555	0.0294418	1.15817		0.274756
-0.0265866	1.17817	0.0453408	0.351101	1.81362	0.173964
0.348837	0.384552	0.56198	-0.0441852	2.19041	0.880978
0.0152274	0.264818	0.151679	0.0846538	0.00237133	0.409629
-0.0133842	0.275225	1.56532	-0.0067226	0.0749769	0.660883
-0.0299564	0.882442	1.36189	0.131672	0.0313969	0.924491
0.0229626	0.449763	0.314365	-0.0026519	1.69982	0.963258
-7.785e-05	0.347675	1.1307	0.159558	1.47359	1.54081
0.390197	0.245345	0.396726	0.0386521	0.169096	0.245462
-0.0353279	0.0577959	0.529373	-0.0116985	-0.0051619	0.015367
-0.0142925	0.0672188	0.200395	0.323023	0.284753	0.716942
0.00743494		0.3975	-0.0212725	2.14488	0.6069
0.276581	1.35238	0.790323	0.0375117	2.4064	0.331197
0.065054	0.991857	0.893113	0.378811	4.60514	0.67671
0.11569	0.885938	0.053759	0.00914752	-0.0268912	0.329462
-0.0276252	0.296991	0.622912	-0.125651	0.010561	0.496945
3.06739	0.609535	1.87242	0.368738	-0.0021327	0.620463
0.0539811	0.564704	0.277281	0.458416	2.08331	0.730638
0.0736525	0.319479	0.31771	0.276169	1.30058	1.39996
0.117002	0.878768	0.0396253	0.238518	-0.0060198	0.407492
0.0458937	0.696253	2.01128	0.219103	0.512785	0.539362
-0.0146341	0.340752	0.174296	0.410395	2.50453	0.435223
0.205737	0.620983	0.108225	0.159404	0.0178821	0.779223
0.0737028	1.62351	0.0361902	-0.0317134	0.315209	0.524042
-0.0508701	2.17203	0.05829	0.17688	2.46762	0.56021
0.164573	1.50224	0.126719	0.393757	2.10903	0.820356
0.0641711	0.128652	0.0369144	0.295486	0.0913581	0.446668
-0.0288387	0.204626	0.0706519	-0.0158637	-0.0078973	0.473212
0.0887766	1.24294	0.0505898	0.0349376	-0.0024055	0.448512
0.0468227	0.672161	-0.118095	0.0729533	0.0351607	0.579917
0.00225904	0.326672	0.028154	0.00476423	0.00399571	0.382694
0.037296	0.52684	0.0464635	-0.012021	0.00533585	0.311028
0.857143	1.34404	0.0650544	-0.0013927	0.277189	0.625342
0.0397237	0.758425	0.107658	0.0126491	1.13971	0.787774
-0.0227818	0.540737		-0.0810909	0.0182786	0.881316
0.0660502	0.599069	0.839689	0.391426	2.2608	0.677719
0.0016	0.0823459	3.35096	-0.0317389	1.87664	0.364699
0.00091575	0.0926518	0.135164	-0.0306113	0.963247	0.443165
0.0273632	0.805704	0.0932492	0.269268	2.47398	0.268967
-0.0472155	0.504514	0.565314	-0.0138089	0.0133123	0.0295295
-0.0245826	0.190385	2.03492	0.00324258	0.0440058	0.327008
0.00347826	0.183642	0.0332243	-0.0256416	0.00025642	0.051823
0.03693	0.0959207	0.769883	-0.0191272	0.799659	0.589464
1.16104	0.335485	0.846923	-0.0118286	0.664911	0.318609
-0.0019861	0.345611	0.823204	0.0687112	0.445098	0.456051
0	0.218905	1.23461	-0.0272218	0.157652	0.255905
0.00207039	0.0797851	0.413989	-0.0336129	0.0772013	0.459941
2.06826	0.133129	0.724858		1.86052
0.0791137	0.139076	0.665264	3.41262	2.20452	1.71515
0.213404	0.129131	0.38068	6.25912	1.71675	0.0540075
	0.238898	0.758017	1.12617	2.21926	1.79273
0.572973	0.358296	0.505641	3.2487	1.0964	0.0748446
1.13699	0.144299	0.345181	6.27946	0.135876	0.596452
1.07104		0.598016	3.617	0.188695	2.38035
0.916849	1.93367	0.0304988	3.10403	0.0292385	0.562085
1.22254	0.225588	0.147099	0.763385	0.0203159	0.325067
1.34599	2.44401	0.10872	3.28324	0.0903246	0.348132
0.828313	-0.0280554	0.126455	4.12716	1.27833	1.3517
0.947295	0.0656801	0.124055	2.30832	0.0124251	-0.0148606
1.32955	1.65386	0.262354	1.94198	0.0851492	1.85397
0.748768	1.10199	0.847028	2.68439	0.246294	0.500796
0.954869	0.757989	1.19507	2.42583		0.730392
0.621053	-0.021933	0.289452	1.71274	1.65298	1.12604
0.56867	2.6276	0.375301	1.84611	2.17344	-0.014484
0.679887	0.549243	0.900689	1.15425	1.2825	0.614244
1.23301	0.377805	1.08988	0.744085	-0.0925881	0.531407
0.905579	1.47537	0.498623	1.1903	0.0104321	0.8752
1.05138	0.749568	0.398604	3.53327	1.50252	0.357909
0.0965092	0.721854	0.0630903	2.47647	1.00259	0.264508
0.0146342	0.143469	0.154401	3.13391	0.542452	0.274454
0.0338645	-0.0341263	0.32815	3.94566	1.40969	0.645963
-0.0076923	0.104382	0.210333	2.44451	0.142445	0.425677
0.19	0.462283	0.307667	4.12007	2.85418	1.007
0.0534979	-0.0100987	0.289588	2.21433	0.698734	0.269353
0.0157171	0.363067	0.121076	1.34171	2.02929	0.352877
0.035533	-0.038458	0.113956	5.36869	0.784889	0.199616
0.0974359	-0.0229604		2.33142	0.0135274	2.23313
0.180203	-0.0127879		9.69298	-0.0063471	1.31239
0.198745	-0.0290493		2.71404	0.181275	0.417845
0.0845481	0.19966		2.48514	2.31105	0.336852
0.0107143	0.350736		2.45129	2.08498	0.290803
0.0612245	0.0163607		2.84709	0.00606627	0.420581
0.0354223	-0.0355055		1.12776	2.25204	0.294891
0.00802139	0.231455		2.48641	2.45475	0.324332
0.0026178	-0.0117026		2.31837	1.91232	0.390824
0.0113086	0.0567047		3.05448	2.01697
0.217631	-0.0770233		2.61226	2.28922	0.0506895
0.0846682	-0.0063086		1.24702	2.02805	-0.119369
0.029304			1.11838	0.0124063	7.11516
0.206311	-0.0164848		6.05707	2.13774	0.367425
0.0687961	1.0395		3.21981	1.54106	-0.0012965
0.0066335	0.447417		3.20806	3.60919	0.475698
0.0921053	2.34921		3.60498	1.33764	0.00515689
0.0154867	0.0180363		3.15961	1.60115	0.0139435
0	1.28355		2.91161	0.258174	-0.0213676
0.0614754	0.0319326		3.50724	1.81134	-0.0686001
0.17971	1.9626		1.91789	1.60715	-0.097495
0.273973	0.540866		4.64341	1.51934	4.40566
0.071048	1.36664		2.97564	2.1007	-0.0441598
0.0120773	1.30816		1.2975	1.62012	-0.0411696
0	0.5		3.0413	0.531696	1.09654
-0.0081301	0.425649		1.34331	-0.0048445	0.606551
0.00240385	1.20093		2.57942	1.26194	0.0175476
-0.0063966	0.953992		1.98655	1.62099	7.11397
0.00246305	0.853094		1.8214	1.99851	0.19523
0.0428954	0.7632		0.8648	0.00546124	2.46949
0.00252525	1.0076		1.36833	0.0160427	0.436253
0.0123457	0.173785		1.04688	0.0400193	0.0175179
0.0023753	0.844281		0.779176	-0.007564	7.37953
0.0424403	0.0208407		2.54981	-0.0001423	1.11279
0.433628	1.4189		1.15394	0.0224536	0.386713
0.0125313	0.0916849		1.73281	0.0195713	0.736914
0.0139211	0.533449		1.36845	2.79073	0.15656
0.0151515	0.674143		0.319431	-0.0071903	0.350333
0.0415512	0.0304425		0.240689	0.123741	0.0136716
0.0132979	0.0547747		-0.147501	1.44962	0.0667321
0.00424628	0.132684		0.530894	1.15261	0.155477
0.00265957	0.0631607		0.347974	1.61626	0.0613941
0.00236967	0.0521886		0.160181	2.65836	0.242282
0.0124069	1.10203		0.0751825	1.86288	0.530613
0.0121359	1.49479		0.0363803	0.0210391	0.0174281
0.0308989	0.5		0.0340464	0.0128131	0.114894
-0.0053619	0.484597		0.0588455	0.73798	0.117095
0.00793651	0.489696		0.0730087	0.818691	0.200583
0.0103896	0.750449		0.278981	-0.003632	0.393237
0	0.649153		0.490508	0.235837	0.067789
0.0274314	0.393401		0.195252	0.0223129	0.584282
0.00714286	0.285217		0.30386	2.2643	0.0120591
0.173077	0.492723		0.0185185	1.70065	0.179939
0.0942308	0.369811		0.591767	2.06739	3.04178
0.497126	0.491961		0.0965875	1.06933	0.265815
0.0273438	0.446887		0.0433559	-0.0017262	0.0477121
0.029654	0.0842745		0.00359929	-0.0047933	0.158233
0.0102302	0.488157		-0.0063031	0.0284647	0.567391
0.0294737	0.358166		0.453545	0.0120084	-0.0483743
0.0157068	0.355437		0.292872	0.0221632	1.47752
0.136842	2.14589		3.62189	0.0258215	0.210958
0.0152672	0.216663		2.00991	-0.0386598	-0.122926
0.0183727	0.310275		0.229586		0.0116294
0.00295858	0.248036		0.0997772		3.17398
0.0368272	0.0103333		0.348728		1.19098
0.0614525	0.194212		-0.0731084
0.0547945	0.333333		0.00026295		1.61112
	0.437298		0.0116893		0.697813
	0.48075		0.612088		0.466097
	0.545379		0.0608599		2.53847
	0.289679		0.440872		3.6881
	0.100197		-0.118609		0.0735851
	0.247505		-0.0196066		1.69447
	0.0594467		0.183616		1.35382
			0.338055		0.576043
			0.0876757		2.15822
			0.14146		2.25192
			0.0261614		0.559446
			0.113874		0.141574
			-0.0299034		0.295966
			-0.0362079		0.208738
			0.237691		0.505941
			0.136892		0.624767
					0.712649
			2.88269		0.822938
			2.21673		0.300077
			1.97365		0.620239
			2.75365		0.750527
			3.1307		1.79746
			1.88003		1.69488
			2.52059		1.92866
			2.16048		0.525464
			1.81254		0.16948
			2.31815		0.328395
			2.5653		1.11507
			19.3762		0.880859
			6.88296		1.31379
			13.7243		0.512619
			2.2573		0.535762
			2.18351		0.320298
			1.88855		0.716623
			1.35805		0.569241
			1.59489		0.00562201
			1.00114		0.279534
			2.40957		0.59505
			1.43383		0.302351
			2.45572		0.281049
			1.9681		0.255597
			1.49923		0.366097
			2.95498		2.06467
			2.54579		0.290563
			0.945242		0.145607
			4.14619		0.538864
			2.41006		0.277071
			2.77094		0.0629537
			2.24178		0.274228
			0.841426		0.270178
			1.25055		0.0670589
			1.68457		0.497515
			3.51718		1.11125
			3.29031
			2.45339
			2.11069
			0.697739
			1.20702
			3.07008
			1.10168
			0.511075
			1.95603
			2.87644
			1.22957
			2.3072
			0.978545
			2.35338
			2.36793
			2.35206
			3.80805
			1.43888
			2.22371
			4.02608
			0.998603
			1.71349
			1.59115
			1.69598
			7.33826
			3.72368
			1.35752
			6.28866
			4.7042
			3.34083
			2.0532
			2.36747
			0.510325
			0.761345
			1.9508
			4.02112
			3.51175
			2.61493
			1.78292
			1.79647
			2.3773
			2.94037
			1.40319
			2.85447
			5.60402
			2.57086
			1.04491
			2.38744
			1.85226
			4.42282
			1.45204
			1.95873
			1.52043
			1.94799
			0.338612
			0.10825
			0.165706
			2.42352
			0.0768371
			0.252062
			0.793988
			0.174536
			-0.0209488
			0.434514
			0.323188
			0.0564987
			-0.643072
			2.85058

## Sheet: Figure4-abcd
	Figure4a					Figure4a
	TMEM63C-GFP antibody					TMEM63C-Flag antibody
	Figure4b					Figure4b
	TMEM63C-crosslink-GFP antibody					TMEM63C-crosslink-Flag-antibody
	Figure4c
	TMEM63C-crosslink-Flag antibody
	Figure4d					Figure4d
	TMEM63B-GFP antibody					TMEM63B-Flag antibody
	Protein marker from top to bottom (kDa): 190, 140, 95, 70, 55, 43, 33, 26, 20
